# Supplementary material for: A pseudoenzyme enables indole biosynthesis in eudicot plants
Source: Nat Chem Biol. 2025 Jun 25;22(1):120–7. doi: 10.1038/s41589-025-01943-y (PMC12727527; doi:10.1038/s41589-025-01943-y)
Supplement: Supplementary file 3 — Source data for Supplementary Information. [file 41589_2025_1943_MOESM3_ESM.xlsx]

## Sheet: Supplementary Fig. 6
Source Data for Supplementary Fig. 6
	DIBOA-Glc
Sample	AsTSA+AsTSB-like			AsTSB-like			AsTSA			Neg ctr
Peak Area	91997	88869	78393	47711	65062	54995	8327	7028	5680	2646	2056	2732

## Sheet: Supplementary Fig. 10B
Source Data for Supplementary Fig. 10B
		Tryptophan
Sample		TSA			TSB-like			TSB			TSA-TSB			TSA-TSB-like			TSB-TSB-like			TSA-TSB-TSB-like
Peak Area		6343	6518	6828	2784	3176	10952	86950	89373	94777	968298	974388	1076906	5012	7247	7477	136111	187781	387924	423114	424220	372523

## Sheet: Statistics Supp Fig. 10B
Statistical details for Supplementary Fig. 10B
Detailed p-values for one-way ANOVA, Brown-Forsythe and Welch, multiple comparison tests for Fig. 10B tryptophan production
Dunnett's multiple comparisons test	Mean Diff.	95.00% CI of diff.	Below threshold?	Summary	Adjusted P Value
TSA vs. TSB-like	925.7	-25301 to 27152	No	ns	>0.9999
TSA vs. TSB	-83804	-106626 to -60982	Yes	**	0.0038
TSA vs. TSA-TSB	-999968	-1346877 to -653058	Yes	**	0.0062
TSA vs. TSA-TSB-like	-15.67		No	ns	>0.9999
TSA vs. TSB-TSB-like	-230709	-986808 to 525390	No	ns	0.4094
TSA vs. TSA-TSB-TSB-like	-400056	-567954 to -232158	Yes	**	0.009
TSB-like vs. TSB	-84729	-103939 to -65520	Yes	***	0.0002
TSB-like vs. TSA-TSB	-1000893	-1348787 to -652999	Yes	**	0.0062
TSB-like vs. TSA-TSB-like	-941.3	-28250 to 26368	No	ns	>0.9999
TSB-like vs. TSB-TSB-like	-231635	-988185 to 524916	No	ns	0.4073
TSB-like vs. TSA-TSB-TSB-like	-400982	-570904 to -231059	Yes	**	0.0092
TSB vs. TSA-TSB	-916164	-1263818 to -568510	Yes	**	0.0074
TSB vs. TSA-TSB-like	83788	59729 to 107847	Yes	**	0.0042
TSB vs. TSB-TSB-like	-146905	-903346 to 609535	No	ns	0.705
TSB vs. TSA-TSB-TSB-like	-316252	-485683 to -146822	Yes	*	0.0147
TSA-TSB vs. TSA-TSB-like	999952	652959 to 1346945	Yes	**	0.0062
TSA-TSB vs. TSB-TSB-like	769259	210100 to 1328417	Yes	*	0.0204
TSA-TSB vs. TSA-TSB-TSB-like	599912	340862 to 858962	Yes	**	0.0045
TSA-TSB-like vs. TSB-TSB-like	-230693	-986830 to 525444	No	ns	0.4094
TSA-TSB-like vs. TSA-TSB-TSB-like	-400040	-568111 to -231970	Yes	**	0.0091
TSB-TSB-like vs. TSA-TSB-TSB-like	-169347	-943860 to 605166	No	ns	0.626

## Sheet: Supplementary Fig.17A
Source Data for Supplementary Fig. 17A
		tryptophan
Sample		AsTSA - AsTSB-like A190E			AsTSA - AsTSB-like E386D			AsTSA - AsTSB-like A195E E386D			AsTSA			AsTSA - AsTSB-like			AsTSA - AsTSB
Peak Area		113834	111877	116163	13603	13839	17382	75646	77175	80580	7486	6938	8483	5387	5833	6268	5535864	5372223	5607827

## Sheet: Supplementary Fig. 17B
Source Data for Supplementary Fig. 17B
		Indole
Sample		AsTSA - AsTSB-like A190E			AsTSA - AsTSB-like E386D			AsTSA - AsTSB-like A190E E386D			AsTSA			AsTSA - AsTSB-like			AsTSA - AsTSB
Peak Area		940720	820033	834541	139735	152814	161948	111768	151151	151497	34701	43022	39276	920012	974184	980264	61212	61315	60426

## Sheet: Supplementary Fig. 20A
Source Data for Supplementary Fig. 20A
		Tryptophan
Sample		AsTSA-AsTSB E190A			AsTSA-AsTSB D386E			AsTSA-AsTSB E190A D386E			AsTSA			AsTSA-TSB
Peak Area		3010	3211	2873	421797	397471	394833	1670	1897	2315	1572	1224	1627	1086882	1088495	1370080

## Sheet: Supplementary Fig. 20B
Source Data for Supplementary Fig. 20B
		Indole
Sample		AsTSA-AsTSB E190A			AsTSA-AsTSB D386E			AsTSA-AsTSB E190A D386E			AsTSA			AsTSA-TSB
Peak Area		8232	9014	8293	13033	12735	12412	9088	9174	11460	6713	5619	7739	11250	11092	13648

## Sheet: Supplementary Fig. 21A
Source Data for Supplementary Fig. 21A
	Tryptophan
Sample	AsTSA-AsTSB-like A190E E386D			AsTSA-AsTSB-like M26			AsTSA-AsTSB-like M27			AsTSA			AsTSA-AsTSB-like			AsTSA-AsTSB
Peak Area	14855	16120	24025	7519	7528	5462	5088	4171	4474	4093	5170	8881	2971	2565	3751	4855453	4606715	5302525

## Sheet: Supplementary Fig. 21B
Source Data for Supplementary Fig. 21B
	indole
Sample	AsTSA-AsTSB-like A190E E386D			AsTSA-AsTSB-like M26			AsTSA-AsTSB-like M27			AsTSA			AsTSA-AsTSB-like			AsTSA-AsTSB
Peak Area	34291	45378	49607	59934	60218	52400	12012	10281	10792	10004	12173	14864	778540	757006	854671	15934	14653	13400

## Sheet: Supplementary Fig. 21C
Source Data for Supplementary Fig. 21C
	Tryptophan
Sample	AsTSA-AsTSB E190A D386E			AsTSA-AsTSB M24			AsTSA-AsTSB M25			AsTSA			AsTSA-AsTSB-like			AsTSA-AsTSB
Peak Area	7754	7813	50753	8170	7007	8385	50363	44468	45648	4093	5170	8881	2971	2565	3751	4855453	4606715	5302525

[truncated: 1 more sheets: Supplementary Fig.21D]
