# Supplementary material for: A pseudoenzyme enables indole biosynthesis in eudicot plants
Source: Nat Chem Biol. 2025 Jun 25;22(1):120–7. doi: 10.1038/s41589-025-01943-y (PMC12727527; doi:10.1038/s41589-025-01943-y)
Supplement: Supplementary file 4 — Pdb coordinates of the TSA–TSB model protein structure. [file 41589_2025_1943_MOESM4_ESM.txt]

MODEL     1                                                                     
ATOM      1  N   MET A   1      72.688  -5.750 -20.500  1.00 21.34           N  
ATOM      2  CA  MET A   1      74.000  -5.711 -19.812  1.00 21.34           C  
ATOM      3  C   MET A   1      73.938  -4.859 -18.562  1.00 21.34           C  
ATOM      4  CB  MET A   1      75.062  -5.168 -20.750  1.00 21.34           C  
ATOM      5  O   MET A   1      74.375  -5.277 -17.500  1.00 21.34           O  
ATOM      6  CG  MET A   1      75.812  -6.246 -21.531  1.00 21.34           C  
ATOM      7  SD  MET A   1      77.188  -5.562 -22.562  1.00 21.34           S  
ATOM      8  CE  MET A   1      77.750  -7.082 -23.375  1.00 21.34           C  
ATOM      9  N   ALA A   2      73.750  -3.543 -18.797  1.00 15.16           N  
ATOM     10  CA  ALA A   2      74.625  -2.584 -18.125  1.00 15.16           C  
ATOM     11  C   ALA A   2      74.188  -2.350 -16.688  1.00 15.16           C  
ATOM     12  CB  ALA A   2      74.688  -1.264 -18.891  1.00 15.16           C  
ATOM     13  O   ALA A   2      73.062  -2.672 -16.328  1.00 15.16           O  
ATOM     14  N   ALA A   3      74.062  -0.969 -16.344  1.00 15.16           N  
ATOM     15  CA  ALA A   3      74.875  -0.188 -15.430  1.00 15.16           C  
ATOM     16  C   ALA A   3      74.250  -0.063 -14.055  1.00 15.16           C  
ATOM     17  CB  ALA A   3      75.125   1.195 -16.016  1.00 15.16           C  
ATOM     18  O   ALA A   3      74.875  -0.274 -13.031  1.00 15.16           O  
ATOM     19  N   ALA A   4      73.250   0.805 -13.992  1.00 15.82           N  
ATOM     20  CA  ALA A   4      73.562   1.996 -13.211  1.00 15.82           C  
ATOM     21  C   ALA A   4      73.625   1.683 -11.711  1.00 15.82           C  
ATOM     22  CB  ALA A   4      72.562   3.109 -13.500  1.00 15.82           C  
ATOM     23  O   ALA A   4      73.125   0.634 -11.289  1.00 15.82           O  
ATOM     24  N   ALA A   5      72.750   2.436 -11.062  1.00 16.73           N  
ATOM     25  CA  ALA A   5      73.000   3.502 -10.094  1.00 16.73           C  
ATOM     26  C   ALA A   5      73.125   2.941  -8.680  1.00 16.73           C  
ATOM     27  CB  ALA A   5      71.875   4.531 -10.148  1.00 16.73           C  
ATOM     28  O   ALA A   5      72.312   2.123  -8.250  1.00 16.73           O  
ATOM     29  N   LEU A   6      73.938   3.525  -7.914  1.00 16.80           N  
ATOM     30  CA  LEU A   6      75.000   3.275  -6.914  1.00 16.80           C  
ATOM     31  C   LEU A   6      74.375   3.189  -5.520  1.00 16.80           C  
ATOM     32  CB  LEU A   6      76.062   4.375  -6.957  1.00 16.80           C  
ATOM     33  O   LEU A   6      73.250   3.666  -5.289  1.00 16.80           O  
ATOM     34  CG  LEU A   6      77.375   4.012  -7.637  1.00 16.80           C  
ATOM     35  CD1 LEU A   6      77.688   5.020  -8.727  1.00 16.80           C  
ATOM     36  CD2 LEU A   6      78.500   3.939  -6.609  1.00 16.80           C  
ATOM     37  N   LYS A   7      75.250   3.570  -4.465  1.00 15.91           N  
ATOM     38  CA  LYS A   7      75.875   2.893  -3.322  1.00 15.91           C  
ATOM     39  C   LYS A   7      75.250   3.391  -2.010  1.00 15.91           C  
ATOM     40  CB  LYS A   7      77.375   3.096  -3.320  1.00 15.91           C  
ATOM     41  O   LYS A   7      74.875   2.592  -1.161  1.00 15.91           O  
ATOM     42  CG  LYS A   7      78.125   1.979  -4.004  1.00 15.91           C  
ATOM     43  CD  LYS A   7      79.625   2.221  -3.938  1.00 15.91           C  
ATOM     44  CE  LYS A   7      80.438   1.094  -4.602  1.00 15.91           C  
ATOM     45  NZ  LYS A   7      81.875   1.360  -4.605  1.00 15.91           N  
ATOM     46  N   ALA A   8      75.562   4.680  -1.542  1.00 16.19           N  
ATOM     47  CA  ALA A   8      76.500   4.648  -0.405  1.00 16.19           C  
ATOM     48  C   ALA A   8      75.688   4.555   0.913  1.00 16.19           C  
ATOM     49  CB  ALA A   8      77.375   5.891  -0.410  1.00 16.19           C  
ATOM     50  O   ALA A   8      74.500   4.684   0.938  1.00 16.19           O  
ATOM     51  N   SER A   9      75.875   5.672   1.887  1.00 14.53           N  
ATOM     52  CA  SER A   9      76.688   5.867   3.092  1.00 14.53           C  
ATOM     53  C   SER A   9      75.812   5.902   4.336  1.00 14.53           C  
ATOM     54  CB  SER A   9      77.500   7.160   2.992  1.00 14.53           C  
ATOM     55  O   SER A   9      74.812   6.652   4.395  1.00 14.53           O  
ATOM     56  OG  SER A   9      76.938   8.055   2.070  1.00 14.53           O  
ATOM     57  N   CYS A  10      75.875   4.957   5.250  1.00 19.33           N  
ATOM     58  CA  CYS A  10      75.312   4.543   6.531  1.00 19.33           C  
ATOM     59  C   CYS A  10      75.688   5.527   7.633  1.00 19.33           C  
ATOM     60  CB  CYS A  10      75.812   3.141   6.902  1.00 19.33           C  
ATOM     61  O   CYS A  10      76.188   5.125   8.688  1.00 19.33           O  
ATOM     62  SG  CYS A  10      74.750   1.819   6.227  1.00 19.33           S  
ATOM     63  N   PHE A  11      75.812   6.898   7.293  1.00 14.74           N  
ATOM     64  CA  PHE A  11      76.625   7.547   8.289  1.00 14.74           C  
ATOM     65  C   PHE A  11      76.000   7.441   9.680  1.00 14.74           C  
ATOM     66  CB  PHE A  11      76.875   9.016   7.926  1.00 14.74           C  
ATOM     67  O   PHE A  11      74.875   7.797   9.867  1.00 14.74           O  
ATOM     68  CG  PHE A  11      78.125   9.266   7.160  1.00 14.74           C  
ATOM     69  CD1 PHE A  11      79.375   9.516   7.828  1.00 14.74           C  
ATOM     70  CD2 PHE A  11      78.125   9.242   5.773  1.00 14.74           C  
ATOM     71  CE1 PHE A  11      80.500   9.742   7.121  1.00 14.74           C  
ATOM     72  CE2 PHE A  11      79.312   9.469   5.059  1.00 14.74           C  
ATOM     73  CZ  PHE A  11      80.500   9.719   5.734  1.00 14.74           C  
ATOM     74  N   VAL A  12      76.688   6.828  10.656  1.00 16.95           N  
ATOM     75  CA  VAL A  12      76.438   6.273  11.992  1.00 16.95           C  
ATOM     76  C   VAL A  12      76.438   7.402  13.023  1.00 16.95           C  
ATOM     77  CB  VAL A  12      77.562   5.254  12.359  1.00 16.95           C  
ATOM     78  O   VAL A  12      75.688   7.328  14.008  1.00 16.95           O  
ATOM     79  CG1 VAL A  12      77.438   4.789  13.805  1.00 16.95           C  
ATOM     80  CG2 VAL A  12      77.500   4.062  11.398  1.00 16.95           C  
ATOM     81  N   GLN A  13      77.062   8.633  12.789  1.00 14.74           N  
ATOM     82  CA  GLN A  13      78.000   8.766  13.930  1.00 14.74           C  
ATOM     83  C   GLN A  13      77.188   9.031  15.211  1.00 14.74           C  
ATOM     84  CB  GLN A  13      79.000   9.883  13.688  1.00 14.74           C  
ATOM     85  O   GLN A  13      76.062   9.438  15.172  1.00 14.74           O  
ATOM     86  CG  GLN A  13      80.250   9.406  13.031  1.00 14.74           C  
ATOM     87  CD  GLN A  13      81.312  10.523  12.836  1.00 14.74           C  
ATOM     88  NE2 GLN A  13      82.562  10.164  12.625  1.00 14.74           N  
ATOM     89  OE1 GLN A  13      80.938  11.711  12.875  1.00 14.74           O  
ATOM     90  N   PRO A  14      77.625  10.242  15.984  1.00 15.92           N  
ATOM     91  CA  PRO A  14      78.312  10.312  17.281  1.00 15.92           C  
ATOM     92  C   PRO A  14      77.312  10.523  18.453  1.00 15.92           C  
ATOM     93  CB  PRO A  14      79.250  11.516  17.109  1.00 15.92           C  
ATOM     94  O   PRO A  14      76.250  11.031  18.266  1.00 15.92           O  
ATOM     95  CG  PRO A  14      78.562  12.352  16.047  1.00 15.92           C  
ATOM     96  CD  PRO A  14      77.562  11.523  15.352  1.00 15.92           C  
ATOM     97  N   LYS A  15      77.812  10.344  19.734  1.00 17.27           N  
ATOM     98  CA  LYS A  15      77.562   9.914  21.094  1.00 17.27           C  
ATOM     99  C   LYS A  15      77.125  11.094  21.969  1.00 17.27           C  
ATOM    100  CB  LYS A  15      78.812   9.234  21.688  1.00 17.27           C  
ATOM    101  O   LYS A  15      76.688  10.906  23.109  1.00 17.27           O  
ATOM    102  CG  LYS A  15      78.812   7.723  21.547  1.00 17.27           C  
ATOM    103  CD  LYS A  15      80.000   7.098  22.203  1.00 17.27           C  
ATOM    104  CE  LYS A  15      80.000   5.582  22.062  1.00 17.27           C  
ATOM    105  NZ  LYS A  15      81.250   4.973  22.672  1.00 17.27           N  
ATOM    106  N   ALA A  16      77.375  12.398  21.641  1.00 16.06           N  
ATOM    107  CA  ALA A  16      78.000  13.094  22.750  1.00 16.06           C  
ATOM    108  C   ALA A  16      77.062  13.258  23.922  1.00 16.06           C  
ATOM    109  CB  ALA A  16      78.562  14.461  22.297  1.00 16.06           C  
ATOM    110  O   ALA A  16      75.875  13.398  23.750  1.00 16.06           O  
ATOM    111  N   SER A  17      77.688  13.664  25.156  1.00 17.02           N  
ATOM    112  CA  SER A  17      77.688  13.438  26.609  1.00 17.02           C  
ATOM    113  C   SER A  17      76.750  14.344  27.328  1.00 17.02           C  
ATOM    114  CB  SER A  17      79.125  13.664  27.141  1.00 17.02           C  
ATOM    115  O   SER A  17      76.250  15.352  26.781  1.00 17.02           O  
ATOM    116  OG  SER A  17      79.500  15.016  26.969  1.00 17.02           O  
ATOM    117  N   PHE A  18      76.875  14.477  28.750  1.00 17.84           N  
ATOM    118  CA  PHE A  18      76.125  14.344  30.016  1.00 17.84           C  
ATOM    119  C   PHE A  18      75.875  15.719  30.625  1.00 17.84           C  
ATOM    120  CB  PHE A  18      76.938  13.477  30.984  1.00 17.84           C  
ATOM    121  O   PHE A  18      75.375  15.812  31.750  1.00 17.84           O  
ATOM    122  CG  PHE A  18      76.500  12.039  31.031  1.00 17.84           C  
ATOM    123  CD1 PHE A  18      75.500  11.625  31.906  1.00 17.84           C  
ATOM    124  CD2 PHE A  18      77.062  11.102  30.188  1.00 17.84           C  
ATOM    125  CE1 PHE A  18      75.125  10.297  31.938  1.00 17.84           C  
ATOM    126  CE2 PHE A  18      76.688   9.766  30.219  1.00 17.84           C  
ATOM    127  CZ  PHE A  18      75.688   9.367  31.094  1.00 17.84           C  
ATOM    128  N   ASP A  19      76.000  16.844  29.938  1.00 16.41           N  
ATOM    129  CA  ASP A  19      76.500  17.859  30.891  1.00 16.41           C  
ATOM    130  C   ASP A  19      75.375  18.156  31.938  1.00 16.41           C  
ATOM    131  CB  ASP A  19      76.875  19.156  30.156  1.00 16.41           C  
ATOM    132  O   ASP A  19      74.250  18.328  31.609  1.00 16.41           O  
ATOM    133  CG  ASP A  19      77.812  20.016  30.938  1.00 16.41           C  
ATOM    134  OD1 ASP A  19      78.250  19.609  32.031  1.00 16.41           O  
ATOM    135  OD2 ASP A  19      78.125  21.125  30.453  1.00 16.41           O  
ATOM    136  N   THR A  20      75.812  18.297  33.188  1.00 17.69           N  
ATOM    137  CA  THR A  20      75.375  18.156  34.594  1.00 17.69           C  
ATOM    138  C   THR A  20      74.438  19.312  35.000  1.00 17.69           C  
ATOM    139  CB  THR A  20      76.562  18.094  35.531  1.00 17.69           C  
ATOM    140  O   THR A  20      73.375  19.094  35.531  1.00 17.69           O  
ATOM    141  CG2 THR A  20      77.250  16.750  35.438  1.00 17.69           C  
ATOM    142  OG1 THR A  20      77.500  19.125  35.188  1.00 17.69           O  
ATOM    143  N   ARG A  21      74.938  20.625  35.375  1.00 17.08           N  
ATOM    144  CA  ARG A  21      74.938  21.078  36.781  1.00 17.08           C  
ATOM    145  C   ARG A  21      73.688  21.875  37.062  1.00 17.08           C  
ATOM    146  CB  ARG A  21      76.188  21.922  37.062  1.00 17.08           C  
ATOM    147  O   ARG A  21      72.938  22.281  36.156  1.00 17.08           O  
ATOM    148  CG  ARG A  21      77.375  21.109  37.500  1.00 17.08           C  
ATOM    149  CD  ARG A  21      78.562  22.000  37.781  1.00 17.08           C  
ATOM    150  NE  ARG A  21      79.812  21.219  38.031  1.00 17.08           N  
ATOM    151  NH1 ARG A  21      81.125  23.016  38.625  1.00 17.08           N  
ATOM    152  NH2 ARG A  21      82.000  20.906  38.594  1.00 17.08           N  
ATOM    153  CZ  ARG A  21      80.938  21.719  38.406  1.00 17.08           C  
ATOM    154  N   GLY A  22      73.750  23.125  37.781  1.00 18.62           N  
ATOM    155  CA  GLY A  22      73.438  23.547  39.125  1.00 18.62           C  
ATOM    156  C   GLY A  22      72.125  24.297  39.219  1.00 18.62           C  
ATOM    157  O   GLY A  22      71.562  24.688  38.188  1.00 18.62           O  
ATOM    158  N   ARG A  23      71.875  25.312  40.344  1.00 18.36           N  
ATOM    159  CA  ARG A  23      71.000  25.531  41.500  1.00 18.36           C  
ATOM    160  C   ARG A  23      70.062  26.688  41.250  1.00 18.36           C  
ATOM    161  CB  ARG A  23      71.812  25.797  42.750  1.00 18.36           C  
ATOM    162  O   ARG A  23      69.000  26.766  41.875  1.00 18.36           O  
ATOM    163  CG  ARG A  23      72.125  24.547  43.562  1.00 18.36           C  
ATOM    164  CD  ARG A  23      72.875  24.875  44.844  1.00 18.36           C  
ATOM    165  NE  ARG A  23      73.312  23.672  45.531  1.00 18.36           N  
ATOM    166  NH1 ARG A  23      73.625  24.703  47.594  1.00 18.36           N  
ATOM    167  NH2 ARG A  23      74.062  22.469  47.344  1.00 18.36           N  
ATOM    168  CZ  ARG A  23      73.688  23.609  46.844  1.00 18.36           C  
ATOM    169  N   ARG A  24      70.312  27.766  40.469  1.00 19.25           N  
ATOM    170  CA  ARG A  24      70.125  29.016  41.156  1.00 19.25           C  
ATOM    171  C   ARG A  24      68.625  29.281  41.406  1.00 19.25           C  
ATOM    172  CB  ARG A  24      70.750  30.188  40.406  1.00 19.25           C  
ATOM    173  O   ARG A  24      67.812  28.922  40.562  1.00 19.25           O  
ATOM    174  CG  ARG A  24      72.188  30.453  40.781  1.00 19.25           C  
ATOM    175  CD  ARG A  24      72.750  31.656  40.031  1.00 19.25           C  
ATOM    176  NE  ARG A  24      74.125  31.906  40.406  1.00 19.25           N  
ATOM    177  NH1 ARG A  24      74.250  33.969  39.344  1.00 19.25           N  
ATOM    178  NH2 ARG A  24      76.125  33.125  40.438  1.00 19.25           N  
ATOM    179  CZ  ARG A  24      74.812  33.000  40.062  1.00 19.25           C  
ATOM    180  N   ARG A  25      68.250  30.016  42.531  1.00 20.38           N  
ATOM    181  CA  ARG A  25      67.125  30.266  43.469  1.00 20.38           C  
ATOM    182  C   ARG A  25      66.188  31.297  42.938  1.00 20.38           C  
ATOM    183  CB  ARG A  25      67.688  30.734  44.844  1.00 20.38           C  
ATOM    184  O   ARG A  25      66.250  32.469  43.281  1.00 20.38           O  
ATOM    185  CG  ARG A  25      67.875  29.609  45.844  1.00 20.38           C  
ATOM    186  CD  ARG A  25      68.375  30.141  47.188  1.00 20.38           C  
ATOM    187  NE  ARG A  25      68.438  29.094  48.188  1.00 20.38           N  
ATOM    188  NH1 ARG A  25      69.250  30.469  49.875  1.00 20.38           N  
ATOM    189  NH2 ARG A  25      68.812  28.250  50.281  1.00 20.38           N  
ATOM    190  CZ  ARG A  25      68.812  29.266  49.438  1.00 20.38           C  
ATOM    191  N   SER A  26      65.875  31.359  41.688  1.00 19.47           N  
ATOM    192  CA  SER A  26      65.250  32.656  41.344  1.00 19.47           C  
ATOM    193  C   SER A  26      64.000  32.938  42.219  1.00 19.47           C  
ATOM    194  CB  SER A  26      64.812  32.656  39.875  1.00 19.47           C  
ATOM    195  O   SER A  26      63.281  32.000  42.594  1.00 19.47           O  
ATOM    196  OG  SER A  26      63.562  32.031  39.688  1.00 19.47           O  
ATOM    197  N   LEU A  27      63.875  34.188  42.656  1.00 20.88           N  
ATOM    198  CA  LEU A  27      63.125  35.031  43.562  1.00 20.88           C  
ATOM    199  C   LEU A  27      61.625  35.000  43.188  1.00 20.88           C  
ATOM    200  CB  LEU A  27      63.625  36.469  43.500  1.00 20.88           C  
ATOM    201  O   LEU A  27      61.281  35.031  42.031  1.00 20.88           O  
ATOM    202  CG  LEU A  27      64.688  36.875  44.562  1.00 20.88           C  
ATOM    203  CD1 LEU A  27      65.688  37.875  44.000  1.00 20.88           C  
ATOM    204  CD2 LEU A  27      63.969  37.438  45.781  1.00 20.88           C  
ATOM    205  N   LEU A  28      60.781  34.750  44.156  1.00 19.92           N  
ATOM    206  CA  LEU A  28      59.375  34.438  44.406  1.00 19.92           C  
ATOM    207  C   LEU A  28      58.500  35.625  44.000  1.00 19.92           C  
ATOM    208  CB  LEU A  28      59.156  34.062  45.875  1.00 19.92           C  
ATOM    209  O   LEU A  28      58.062  36.375  44.875  1.00 19.92           O  
ATOM    210  CG  LEU A  28      59.406  32.625  46.250  1.00 19.92           C  
ATOM    211  CD1 LEU A  28      59.625  32.469  47.750  1.00 19.92           C  
ATOM    212  CD2 LEU A  28      58.250  31.734  45.781  1.00 19.92           C  
ATOM    213  N   ALA A  29      58.750  36.500  42.969  1.00 22.06           N  
ATOM    214  CA  ALA A  29      57.906  37.688  43.094  1.00 22.06           C  
ATOM    215  C   ALA A  29      56.438  37.312  43.062  1.00 22.06           C  
ATOM    216  CB  ALA A  29      58.250  38.688  41.969  1.00 22.06           C  
ATOM    217  O   ALA A  29      56.000  36.531  42.219  1.00 22.06           O  
ATOM    218  N   VAL A  30      55.688  37.500  44.156  1.00 22.77           N  
ATOM    219  CA  VAL A  30      54.312  37.156  44.531  1.00 22.77           C  
ATOM    220  C   VAL A  30      53.344  37.906  43.594  1.00 22.77           C  
ATOM    221  CB  VAL A  30      54.000  37.531  46.000  1.00 22.77           C  
ATOM    222  O   VAL A  30      53.281  39.125  43.594  1.00 22.77           O  
ATOM    223  CG1 VAL A  30      52.531  37.219  46.344  1.00 22.77           C  
ATOM    224  CG2 VAL A  30      54.938  36.750  46.938  1.00 22.77           C  
ATOM    225  N   PRO A  31      53.062  37.469  42.312  1.00 23.41           N  
ATOM    226  CA  PRO A  31      52.156  38.312  41.531  1.00 23.41           C  
ATOM    227  C   PRO A  31      50.812  38.531  42.219  1.00 23.41           C  
ATOM    228  CB  PRO A  31      51.969  37.469  40.250  1.00 23.41           C  
ATOM    229  O   PRO A  31      50.344  37.719  43.000  1.00 23.41           O  
ATOM    230  CG  PRO A  31      52.281  36.094  40.625  1.00 23.41           C  
ATOM    231  CD  PRO A  31      52.906  36.094  42.000  1.00 23.41           C  
ATOM    232  N   THR A  32      50.438  39.812  42.438  1.00 25.88           N  
ATOM    233  CA  THR A  32      49.219  40.375  43.031  1.00 25.88           C  
ATOM    234  C   THR A  32      47.969  39.812  42.312  1.00 25.88           C  
ATOM    235  CB  THR A  32      49.219  41.906  42.938  1.00 25.88           C  
ATOM    236  O   THR A  32      47.906  39.844  41.094  1.00 25.88           O  
ATOM    237  CG2 THR A  32      50.125  42.531  44.000  1.00 25.88           C  
ATOM    238  OG1 THR A  32      49.656  42.312  41.625  1.00 25.88           O  
ATOM    239  N   SER A  33      47.312  38.750  42.781  1.00 22.84           N  
ATOM    240  CA  SER A  33      46.125  38.094  42.250  1.00 22.84           C  
ATOM    241  C   SER A  33      44.969  39.031  42.094  1.00 22.84           C  
ATOM    242  CB  SER A  33      45.719  36.938  43.188  1.00 22.84           C  
ATOM    243  O   SER A  33      44.469  39.625  43.062  1.00 22.84           O  
ATOM    244  OG  SER A  33      45.344  37.406  44.469  1.00 22.84           O  
ATOM    245  N   THR A  34      44.969  39.969  41.094  1.00 25.44           N  
ATOM    246  CA  THR A  34      43.750  40.750  40.906  1.00 25.44           C  
ATOM    247  C   THR A  34      42.531  39.875  40.812  1.00 25.44           C  
ATOM    248  CB  THR A  34      43.875  41.594  39.594  1.00 25.44           C  
ATOM    249  O   THR A  34      42.500  38.875  40.062  1.00 25.44           O  
ATOM    250  CG2 THR A  34      44.625  42.906  39.844  1.00 25.44           C  
ATOM    251  OG1 THR A  34      44.562  40.844  38.594  1.00 25.44           O  
ATOM    252  N   SER A  35      41.750  39.719  41.875  1.00 24.20           N  
ATOM    253  CA  SER A  35      40.531  38.938  42.000  1.00 24.20           C  
ATOM    254  C   SER A  35      39.500  39.344  40.938  1.00 24.20           C  
ATOM    255  CB  SER A  35      39.938  39.125  43.406  1.00 24.20           C  
ATOM    256  O   SER A  35      39.062  40.500  40.906  1.00 24.20           O  
ATOM    257  OG  SER A  35      38.656  38.531  43.469  1.00 24.20           O  
ATOM    258  N   PHE A  36      39.625  38.969  39.656  1.00 25.77           N  
ATOM    259  CA  PHE A  36      38.562  39.250  38.719  1.00 25.77           C  
ATOM    260  C   PHE A  36      37.188  38.812  39.250  1.00 25.77           C  
ATOM    261  CB  PHE A  36      38.812  38.531  37.375  1.00 25.77           C  
ATOM    262  O   PHE A  36      37.000  37.656  39.625  1.00 25.77           O  
ATOM    263  CG  PHE A  36      39.594  39.344  36.375  1.00 25.77           C  
ATOM    264  CD1 PHE A  36      38.906  40.188  35.500  1.00 25.77           C  
ATOM    265  CD2 PHE A  36      40.969  39.312  36.344  1.00 25.77           C  
ATOM    266  CE1 PHE A  36      39.625  40.938  34.562  1.00 25.77           C  
ATOM    267  CE2 PHE A  36      41.688  40.062  35.438  1.00 25.77           C  
ATOM    268  CZ  PHE A  36      41.000  40.906  34.531  1.00 25.77           C  
ATOM    269  N   LYS A  37      36.438  39.688  39.969  1.00 26.55           N  
ATOM    270  CA  LYS A  37      35.062  39.438  40.406  1.00 26.55           C  
ATOM    271  C   LYS A  37      34.250  38.812  39.281  1.00 26.55           C  
ATOM    272  CB  LYS A  37      34.406  40.719  40.906  1.00 26.55           C  
ATOM    273  O   LYS A  37      34.125  39.438  38.219  1.00 26.55           O  
ATOM    274  CG  LYS A  37      34.750  41.062  42.344  1.00 26.55           C  
ATOM    275  CD  LYS A  37      34.000  42.312  42.812  1.00 26.55           C  
ATOM    276  CE  LYS A  37      34.312  42.656  44.250  1.00 26.55           C  
ATOM    277  NZ  LYS A  37      33.625  43.906  44.688  1.00 26.55           N  
ATOM    278  N   CYS A  38      34.188  37.469  39.062  1.00 29.06           N  
ATOM    279  CA  CYS A  38      33.344  36.781  38.125  1.00 29.06           C  
ATOM    280  C   CYS A  38      31.922  37.375  38.156  1.00 29.06           C  
ATOM    281  CB  CYS A  38      33.281  35.281  38.438  1.00 29.06           C  
ATOM    282  O   CYS A  38      31.328  37.500  39.219  1.00 29.06           O  
ATOM    283  SG  CYS A  38      34.000  34.281  37.125  1.00 29.06           S  
ATOM    284  N   LYS A  39      31.531  38.312  37.281  1.00 35.31           N  
ATOM    285  CA  LYS A  39      30.125  38.719  37.188  1.00 35.31           C  
ATOM    286  C   LYS A  39      29.203  37.531  37.312  1.00 35.31           C  
ATOM    287  CB  LYS A  39      29.875  39.438  35.844  1.00 35.31           C  
ATOM    288  O   LYS A  39      29.500  36.438  36.812  1.00 35.31           O  
ATOM    289  CG  LYS A  39      30.141  40.938  35.906  1.00 35.31           C  
ATOM    290  CD  LYS A  39      29.812  41.594  34.562  1.00 35.31           C  
ATOM    291  CE  LYS A  39      30.109  43.094  34.625  1.00 35.31           C  
ATOM    292  NZ  LYS A  39      29.875  43.750  33.281  1.00 35.31           N  
ATOM    293  N   PRO A  40      28.250  37.469  38.250  1.00 33.72           N  
ATOM    294  CA  PRO A  40      27.328  36.344  38.375  1.00 33.72           C  
ATOM    295  C   PRO A  40      26.812  35.844  37.000  1.00 33.72           C  
ATOM    296  CB  PRO A  40      26.188  36.875  39.219  1.00 33.72           C  
ATOM    297  O   PRO A  40      26.766  36.625  36.062  1.00 33.72           O  
ATOM    298  CG  PRO A  40      26.234  38.375  39.000  1.00 33.72           C  
ATOM    299  CD  PRO A  40      27.594  38.719  38.500  1.00 33.72           C  
ATOM    300  N   PRO A  41      26.906  34.562  36.688  1.00 33.41           N  
ATOM    301  CA  PRO A  41      26.312  34.094  35.438  1.00 33.41           C  
ATOM    302  C   PRO A  41      24.938  34.688  35.156  1.00 33.41           C  
ATOM    303  CB  PRO A  41      26.219  32.562  35.625  1.00 33.41           C  
ATOM    304  O   PRO A  41      24.219  35.031  36.094  1.00 33.41           O  
ATOM    305  CG  PRO A  41      26.297  32.375  37.094  1.00 33.41           C  
ATOM    306  CD  PRO A  41      26.766  33.656  37.719  1.00 33.41           C  
ATOM    307  N   MET A  42      24.703  35.469  34.156  1.00 33.75           N  
ATOM    308  CA  MET A  42      23.359  35.875  33.719  1.00 33.75           C  
ATOM    309  C   MET A  42      22.359  34.750  34.000  1.00 33.75           C  
ATOM    310  CB  MET A  42      23.344  36.250  32.250  1.00 33.75           C  
ATOM    311  O   MET A  42      22.625  33.594  33.656  1.00 33.75           O  
ATOM    312  CG  MET A  42      23.078  37.719  31.984  1.00 33.75           C  
ATOM    313  SD  MET A  42      23.078  38.125  30.203  1.00 33.75           S  
ATOM    314  CE  MET A  42      21.453  37.469  29.719  1.00 33.75           C  
ATOM    315  N   ALA A  43      21.484  34.812  34.969  1.00 33.44           N  
ATOM    316  CA  ALA A  43      20.359  33.875  35.094  1.00 33.44           C  
ATOM    317  C   ALA A  43      19.906  33.375  33.750  1.00 33.44           C  
ATOM    318  CB  ALA A  43      19.188  34.531  35.844  1.00 33.44           C  
ATOM    319  O   ALA A  43      19.750  34.156  32.812  1.00 33.44           O  
ATOM    320  N   ALA A  44      20.281  32.250  33.344  1.00 36.19           N  
ATOM    321  CA  ALA A  44      19.562  31.656  32.188  1.00 36.19           C  
ATOM    322  C   ALA A  44      18.109  32.094  32.188  1.00 36.19           C  
ATOM    323  CB  ALA A  44      19.672  30.125  32.219  1.00 36.19           C  
ATOM    324  O   ALA A  44      17.391  31.922  33.188  1.00 36.19           O  
ATOM    325  N   LEU A  45      17.688  33.188  31.688  1.00 36.56           N  
ATOM    326  CA  LEU A  45      16.266  33.406  31.453  1.00 36.56           C  
ATOM    327  C   LEU A  45      15.555  32.062  31.266  1.00 36.56           C  
ATOM    328  CB  LEU A  45      16.047  34.281  30.219  1.00 36.56           C  
ATOM    329  O   LEU A  45      15.773  31.375  30.266  1.00 36.56           O  
ATOM    330  CG  LEU A  45      16.047  35.781  30.453  1.00 36.56           C  
ATOM    331  CD1 LEU A  45      16.438  36.531  29.188  1.00 36.56           C  
ATOM    332  CD2 LEU A  45      14.688  36.250  30.953  1.00 36.56           C  
ATOM    333  N   THR A  46      15.484  31.219  32.281  1.00 40.72           N  
ATOM    334  CA  THR A  46      14.570  30.094  32.188  1.00 40.72           C  
ATOM    335  C   THR A  46      13.367  30.453  31.312  1.00 40.72           C  
ATOM    336  CB  THR A  46      14.094  29.625  33.562  1.00 40.72           C  
ATOM    337  O   THR A  46      12.586  31.328  31.672  1.00 40.72           O  
ATOM    338  CG2 THR A  46      15.164  28.781  34.250  1.00 40.72           C  
ATOM    339  OG1 THR A  46      13.797  30.766  34.375  1.00 40.72           O  
ATOM    340  N   THR A  47      13.453  30.672  29.984  1.00 48.03           N  
ATOM    341  CA  THR A  47      12.289  30.812  29.109  1.00 48.03           C  
ATOM    342  C   THR A  47      11.102  30.031  29.672  1.00 48.03           C  
ATOM    343  CB  THR A  47      12.602  30.344  27.688  1.00 48.03           C  
ATOM    344  O   THR A  47      11.281  28.969  30.281  1.00 48.03           O  
ATOM    345  CG2 THR A  47      13.602  31.266  27.000  1.00 48.03           C  
ATOM    346  OG1 THR A  47      13.141  29.016  27.734  1.00 48.03           O  
ATOM    347  N   ALA A  48      10.078  30.594  30.219  1.00 52.03           N  
ATOM    348  CA  ALA A  48       8.805  29.984  30.594  1.00 52.03           C  
ATOM    349  C   ALA A  48       8.516  28.750  29.734  1.00 52.03           C  
ATOM    350  CB  ALA A  48       7.668  30.984  30.469  1.00 52.03           C  
ATOM    351  O   ALA A  48       8.875  28.703  28.562  1.00 52.03           O  
ATOM    352  N   PRO A  49       8.289  27.625  30.406  1.00 66.44           N  
ATOM    353  CA  PRO A  49       7.996  26.406  29.641  1.00 66.44           C  
ATOM    354  C   PRO A  49       6.938  26.625  28.562  1.00 66.44           C  
ATOM    355  CB  PRO A  49       7.496  25.438  30.719  1.00 66.44           C  
ATOM    356  O   PRO A  49       5.988  27.375  28.766  1.00 66.44           O  
ATOM    357  CG  PRO A  49       7.238  26.281  31.906  1.00 66.44           C  
ATOM    358  CD  PRO A  49       7.859  27.641  31.688  1.00 66.44           C  
ATOM    359  N   THR A  50       7.230  26.359  27.359  1.00 78.88           N  
ATOM    360  CA  THR A  50       6.301  26.422  26.234  1.00 78.88           C  
ATOM    361  C   THR A  50       5.008  25.672  26.562  1.00 78.88           C  
ATOM    362  CB  THR A  50       6.926  25.812  24.969  1.00 78.88           C  
ATOM    363  O   THR A  50       5.035  24.594  27.172  1.00 78.88           O  
ATOM    364  CG2 THR A  50       6.078  26.125  23.734  1.00 78.88           C  
ATOM    365  OG1 THR A  50       8.234  26.359  24.781  1.00 78.88           O  
ATOM    366  N   LEU A  51       3.855  26.344  26.359  1.00 88.62           N  
ATOM    367  CA  LEU A  51       2.533  25.766  26.578  1.00 88.62           C  
ATOM    368  C   LEU A  51       2.297  24.578  25.656  1.00 88.62           C  
ATOM    369  CB  LEU A  51       1.446  26.828  26.359  1.00 88.62           C  
ATOM    370  O   LEU A  51       2.873  24.516  24.562  1.00 88.62           O  
ATOM    371  CG  LEU A  51       1.438  28.000  27.344  1.00 88.62           C  
ATOM    372  CD1 LEU A  51       0.453  29.078  26.875  1.00 88.62           C  
ATOM    373  CD2 LEU A  51       1.095  27.531  28.750  1.00 88.62           C  
ATOM    374  N   SER A  52       1.470  23.672  26.156  1.00 96.00           N  
ATOM    375  CA  SER A  52       1.008  22.594  25.297  1.00 96.00           C  
ATOM    376  C   SER A  52       0.060  23.125  24.219  1.00 96.00           C  
ATOM    377  CB  SER A  52       0.313  21.500  26.109  1.00 96.00           C  
ATOM    378  O   SER A  52      -0.319  24.297  24.234  1.00 96.00           O  
ATOM    379  OG  SER A  52      -0.946  21.953  26.578  1.00 96.00           O  
ATOM    380  N   ILE A  53      -0.299  22.312  23.328  1.00 98.12           N  
ATOM    381  CA  ILE A  53      -1.221  22.688  22.266  1.00 98.12           C  
ATOM    382  C   ILE A  53      -2.594  23.000  22.859  1.00 98.12           C  
ATOM    383  CB  ILE A  53      -1.335  21.578  21.188  1.00 98.12           C  
ATOM    384  O   ILE A  53      -3.178  24.047  22.562  1.00 98.12           O  
ATOM    385  CG1 ILE A  53      -0.003  21.406  20.453  1.00 98.12           C  
ATOM    386  CG2 ILE A  53      -2.469  21.891  20.219  1.00 98.12           C  
ATOM    387  CD1 ILE A  53       0.039  20.203  19.531  1.00 98.12           C  
ATOM    388  N   SER A  54      -3.066  22.188  23.750  1.00 97.50           N  
ATOM    389  CA  SER A  54      -4.359  22.375  24.406  1.00 97.50           C  
ATOM    390  C   SER A  54      -4.371  23.672  25.219  1.00 97.50           C  
ATOM    391  CB  SER A  54      -4.695  21.188  25.297  1.00 97.50           C  
ATOM    392  O   SER A  54      -5.344  24.422  25.188  1.00 97.50           O  
ATOM    393  OG  SER A  54      -4.898  20.016  24.531  1.00 97.50           O  
ATOM    394  N   GLU A  55      -3.320  23.906  25.922  1.00 97.38           N  
ATOM    395  CA  GLU A  55      -3.223  25.125  26.719  1.00 97.38           C  
ATOM    396  C   GLU A  55      -3.193  26.359  25.828  1.00 97.38           C  
ATOM    397  CB  GLU A  55      -1.980  25.094  27.609  1.00 97.38           C  
ATOM    398  O   GLU A  55      -3.758  27.406  26.172  1.00 97.38           O  
ATOM    399  CG  GLU A  55      -2.096  24.141  28.797  1.00 97.38           C  
ATOM    400  CD  GLU A  55      -0.773  23.891  29.500  1.00 97.38           C  
ATOM    401  OE1 GLU A  55      -0.784  23.547  30.703  1.00 97.38           O  
ATOM    402  OE2 GLU A  55       0.283  24.062  28.844  1.00 97.38           O  
ATOM    403  N   THR A  56      -2.525  26.219  24.719  1.00 97.81           N  
ATOM    404  CA  THR A  56      -2.482  27.328  23.766  1.00 97.81           C  
ATOM    405  C   THR A  56      -3.885  27.672  23.266  1.00 97.81           C  
ATOM    406  CB  THR A  56      -1.576  27.000  22.562  1.00 97.81           C  
ATOM    407  O   THR A  56      -4.285  28.828  23.281  1.00 97.81           O  
ATOM    408  CG2 THR A  56      -1.558  28.141  21.562  1.00 97.81           C  
ATOM    409  OG1 THR A  56      -0.242  26.750  23.031  1.00 97.81           O  
ATOM    410  N   PHE A  57      -4.660  26.703  22.953  1.00 97.88           N  
ATOM    411  CA  PHE A  57      -6.023  26.938  22.500  1.00 97.88           C  
ATOM    412  C   PHE A  57      -6.879  27.531  23.609  1.00 97.88           C  
ATOM    413  CB  PHE A  57      -6.652  25.641  21.984  1.00 97.88           C  
ATOM    414  O   PHE A  57      -7.707  28.406  23.359  1.00 97.88           O  
ATOM    415  CG  PHE A  57      -6.496  25.422  20.516  1.00 97.88           C  
ATOM    416  CD1 PHE A  57      -7.246  26.156  19.609  1.00 97.88           C  
ATOM    417  CD2 PHE A  57      -5.594  24.484  20.016  1.00 97.88           C  
ATOM    418  CE1 PHE A  57      -7.105  25.969  18.234  1.00 97.88           C  
ATOM    419  CE2 PHE A  57      -5.445  24.281  18.656  1.00 97.88           C  
ATOM    420  CZ  PHE A  57      -6.203  25.031  17.766  1.00 97.88           C  
ATOM    421  N   SER A  58      -6.656  27.047  24.812  1.00 97.12           N  
ATOM    422  CA  SER A  58      -7.406  27.578  25.938  1.00 97.12           C  
ATOM    423  C   SER A  58      -7.121  29.062  26.141  1.00 97.12           C  
ATOM    424  CB  SER A  58      -7.062  26.812  27.219  1.00 97.12           C  
ATOM    425  O   SER A  58      -8.047  29.859  26.344  1.00 97.12           O  
ATOM    426  OG  SER A  58      -7.504  25.469  27.125  1.00 97.12           O  
ATOM    427  N   LYS A  59      -5.902  29.406  26.047  1.00 96.69           N  
ATOM    428  CA  LYS A  59      -5.500  30.797  26.203  1.00 96.69           C  
ATOM    429  C   LYS A  59      -6.078  31.672  25.094  1.00 96.69           C  
ATOM    430  CB  LYS A  59      -3.975  30.922  26.219  1.00 96.69           C  
ATOM    431  O   LYS A  59      -6.590  32.750  25.359  1.00 96.69           O  
ATOM    432  CG  LYS A  59      -3.469  32.312  26.578  1.00 96.69           C  
ATOM    433  CD  LYS A  59      -1.946  32.375  26.609  1.00 96.69           C  
ATOM    434  CE  LYS A  59      -1.436  33.781  26.828  1.00 96.69           C  
ATOM    435  NZ  LYS A  59       0.056  33.844  26.875  1.00 96.69           N  
ATOM    436  N   LEU A  60      -6.016  31.234  23.922  1.00 96.38           N  
ATOM    437  CA  LEU A  60      -6.539  31.984  22.797  1.00 96.38           C  
ATOM    438  C   LEU A  60      -8.055  32.156  22.891  1.00 96.38           C  
ATOM    439  CB  LEU A  60      -6.180  31.297  21.469  1.00 96.38           C  
ATOM    440  O   LEU A  60      -8.586  33.219  22.625  1.00 96.38           O  
ATOM    441  CG  LEU A  60      -4.707  31.344  21.062  1.00 96.38           C  
ATOM    442  CD1 LEU A  60      -4.445  30.375  19.906  1.00 96.38           C  
ATOM    443  CD2 LEU A  60      -4.312  32.781  20.672  1.00 96.38           C  
ATOM    444  N   LYS A  61      -8.672  31.078  23.297  1.00 94.56           N  
ATOM    445  CA  LYS A  61     -10.117  31.125  23.484  1.00 94.56           C  
ATOM    446  C   LYS A  61     -10.508  32.188  24.500  1.00 94.56           C  
ATOM    447  CB  LYS A  61     -10.648  29.750  23.922  1.00 94.56           C  
ATOM    448  O   LYS A  61     -11.477  32.938  24.297  1.00 94.56           O  
ATOM    449  CG  LYS A  61     -12.164  29.672  23.984  1.00 94.56           C  
ATOM    450  CD  LYS A  61     -12.641  28.266  24.328  1.00 94.56           C  
ATOM    451  CE  LYS A  61     -14.156  28.188  24.375  1.00 94.56           C  
ATOM    452  NZ  LYS A  61     -14.625  26.781  24.625  1.00 94.56           N  
ATOM    453  N   GLN A  62      -9.781  32.312  25.562  1.00 95.25           N  
ATOM    454  CA  GLN A  62     -10.039  33.281  26.594  1.00 95.25           C  
ATOM    455  C   GLN A  62      -9.898  34.719  26.047  1.00 95.25           C  
ATOM    456  CB  GLN A  62      -9.094  33.094  27.781  1.00 95.25           C  
ATOM    457  O   GLN A  62     -10.594  35.625  26.484  1.00 95.25           O  
ATOM    458  CG  GLN A  62      -9.430  31.875  28.625  1.00 95.25           C  
ATOM    459  CD  GLN A  62      -8.375  31.594  29.688  1.00 95.25           C  
ATOM    460  NE2 GLN A  62      -8.531  30.484  30.391  1.00 95.25           N  
ATOM    461  OE1 GLN A  62      -7.422  32.375  29.859  1.00 95.25           O  
ATOM    462  N   ARG A  63      -9.086  34.875  25.125  1.00 94.19           N  
ATOM    463  CA  ARG A  63      -8.828  36.188  24.547  1.00 94.19           C  
ATOM    464  C   ARG A  63      -9.711  36.406  23.312  1.00 94.19           C  
ATOM    465  CB  ARG A  63      -7.355  36.312  24.172  1.00 94.19           C  
ATOM    466  O   ARG A  63      -9.617  37.469  22.672  1.00 94.19           O  
ATOM    467  CG  ARG A  63      -6.410  36.281  25.359  1.00 94.19           C  
ATOM    468  CD  ARG A  63      -4.957  36.406  24.922  1.00 94.19           C  
ATOM    469  NE  ARG A  63      -4.043  36.250  26.062  1.00 94.19           N  
ATOM    470  NH1 ARG A  63      -2.119  36.469  24.797  1.00 94.19           N  
ATOM    471  NH2 ARG A  63      -1.979  36.125  27.062  1.00 94.19           N  
ATOM    472  CZ  ARG A  63      -2.715  36.281  25.969  1.00 94.19           C  
ATOM    473  N   GLY A  64     -10.461  35.406  22.906  1.00 92.12           N  
ATOM    474  CA  GLY A  64     -11.305  35.531  21.719  1.00 92.12           C  
ATOM    475  C   GLY A  64     -10.523  35.531  20.422  1.00 92.12           C  
ATOM    476  O   GLY A  64     -10.906  36.219  19.469  1.00 92.12           O  
ATOM    477  N   GLU A  65      -9.359  34.938  20.406  1.00 94.75           N  
ATOM    478  CA  GLU A  65      -8.484  34.906  19.234  1.00 94.75           C  
ATOM    479  C   GLU A  65      -8.523  33.531  18.562  1.00 94.75           C  
ATOM    480  CB  GLU A  65      -7.047  35.250  19.625  1.00 94.75           C  
ATOM    481  O   GLU A  65      -8.773  32.500  19.203  1.00 94.75           O  
ATOM    482  CG  GLU A  65      -6.875  36.688  20.109  1.00 94.75           C  
ATOM    483  CD  GLU A  65      -5.473  36.969  20.625  1.00 94.75           C  
ATOM    484  OE1 GLU A  65      -5.262  38.031  21.234  1.00 94.75           O  
ATOM    485  OE2 GLU A  65      -4.570  36.125  20.391  1.00 94.75           O  
ATOM    486  N   VAL A  66      -8.344  33.562  17.234  1.00 96.12           N  
ATOM    487  CA  VAL A  66      -8.266  32.344  16.438  1.00 96.12           C  
ATOM    488  C   VAL A  66      -6.809  31.922  16.281  1.00 96.12           C  
ATOM    489  CB  VAL A  66      -8.922  32.531  15.055  1.00 96.12           C  
ATOM    490  O   VAL A  66      -5.934  32.750  16.047  1.00 96.12           O  
ATOM    491  CG1 VAL A  66      -8.703  31.297  14.180  1.00 96.12           C  
ATOM    492  CG2 VAL A  66     -10.414  32.812  15.211  1.00 96.12           C  
ATOM    493  N   ALA A  67      -6.551  30.641  16.469  1.00 97.88           N  
ATOM    494  CA  ALA A  67      -5.180  30.141  16.344  1.00 97.88           C  
ATOM    495  C   ALA A  67      -4.715  30.156  14.891  1.00 97.88           C  
ATOM    496  CB  ALA A  67      -5.070  28.734  16.922  1.00 97.88           C  
ATOM    497  O   ALA A  67      -5.453  29.734  14.000  1.00 97.88           O  
ATOM    498  N   LEU A  68      -3.512  30.609  14.633  1.00 98.00           N  
ATOM    499  CA  LEU A  68      -2.832  30.484  13.352  1.00 98.00           C  
ATOM    500  C   LEU A  68      -1.765  29.391  13.398  1.00 98.00           C  
ATOM    501  CB  LEU A  68      -2.199  31.812  12.945  1.00 98.00           C  
ATOM    502  O   LEU A  68      -0.825  29.469  14.195  1.00 98.00           O  
ATOM    503  CG  LEU A  68      -3.166  32.938  12.586  1.00 98.00           C  
ATOM    504  CD1 LEU A  68      -2.395  34.219  12.250  1.00 98.00           C  
ATOM    505  CD2 LEU A  68      -4.059  32.531  11.414  1.00 98.00           C  
ATOM    506  N   ILE A  69      -1.929  28.406  12.508  1.00 98.50           N  
ATOM    507  CA  ILE A  69      -1.057  27.234  12.531  1.00 98.50           C  
ATOM    508  C   ILE A  69      -0.377  27.078  11.172  1.00 98.50           C  
ATOM    509  CB  ILE A  69      -1.839  25.953  12.898  1.00 98.50           C  
ATOM    510  O   ILE A  69      -0.912  26.406  10.281  1.00 98.50           O  
ATOM    511  CG1 ILE A  69      -2.703  26.203  14.141  1.00 98.50           C  
ATOM    512  CG2 ILE A  69      -0.881  24.781  13.117  1.00 98.50           C  
ATOM    513  CD1 ILE A  69      -3.588  25.016  14.523  1.00 98.50           C  
ATOM    514  N   PRO A  70       0.795  27.641  10.992  1.00 98.38           N  
ATOM    515  CA  PRO A  70       1.533  27.422   9.750  1.00 98.38           C  
ATOM    516  C   PRO A  70       2.184  26.047   9.680  1.00 98.38           C  
ATOM    517  CB  PRO A  70       2.594  28.531   9.766  1.00 98.38           C  
ATOM    518  O   PRO A  70       2.586  25.484  10.711  1.00 98.38           O  
ATOM    519  CG  PRO A  70       2.898  28.734  11.219  1.00 98.38           C  
ATOM    520  CD  PRO A  70       1.629  28.562  12.000  1.00 98.38           C  
ATOM    521  N   TYR A  71       2.230  25.516   8.516  1.00 98.12           N  
ATOM    522  CA  TYR A  71       2.949  24.281   8.219  1.00 98.12           C  
ATOM    523  C   TYR A  71       4.125  24.547   7.285  1.00 98.12           C  
ATOM    524  CB  TYR A  71       2.008  23.250   7.586  1.00 98.12           C  
ATOM    525  O   TYR A  71       3.986  25.250   6.281  1.00 98.12           O  
ATOM    526  CG  TYR A  71       2.721  22.047   7.016  1.00 98.12           C  
ATOM    527  CD1 TYR A  71       3.275  22.078   5.738  1.00 98.12           C  
ATOM    528  CD2 TYR A  71       2.838  20.859   7.750  1.00 98.12           C  
ATOM    529  CE1 TYR A  71       3.930  20.969   5.207  1.00 98.12           C  
ATOM    530  CE2 TYR A  71       3.492  19.750   7.230  1.00 98.12           C  
ATOM    531  OH  TYR A  71       4.680  18.719   5.438  1.00 98.12           O  
ATOM    532  CZ  TYR A  71       4.035  19.812   5.961  1.00 98.12           C  
ATOM    533  N   ILE A  72       5.270  24.000   7.609  1.00 98.44           N  
ATOM    534  CA  ILE A  72       6.402  23.969   6.691  1.00 98.44           C  
ATOM    535  C   ILE A  72       7.043  22.578   6.707  1.00 98.44           C  
ATOM    536  CB  ILE A  72       7.449  25.047   7.059  1.00 98.44           C  
ATOM    537  O   ILE A  72       6.812  21.797   7.629  1.00 98.44           O  
ATOM    538  CG1 ILE A  72       7.926  24.859   8.500  1.00 98.44           C  
ATOM    539  CG2 ILE A  72       6.879  26.453   6.844  1.00 98.44           C  
ATOM    540  CD1 ILE A  72       9.117  25.734   8.883  1.00 98.44           C  
ATOM    541  N   THR A  73       7.754  22.266   5.664  1.00 98.25           N  
ATOM    542  CA  THR A  73       8.430  20.969   5.547  1.00 98.25           C  
ATOM    543  C   THR A  73       9.875  21.078   6.031  1.00 98.25           C  
ATOM    544  CB  THR A  73       8.414  20.453   4.098  1.00 98.25           C  
ATOM    545  O   THR A  73      10.648  21.891   5.520  1.00 98.25           O  
ATOM    546  CG2 THR A  73       9.047  19.078   3.994  1.00 98.25           C  
ATOM    547  OG1 THR A  73       7.055  20.391   3.645  1.00 98.25           O  
ATOM    548  N   ALA A  74      10.203  20.281   7.004  1.00 98.62           N  
ATOM    549  CA  ALA A  74      11.578  20.281   7.508  1.00 98.62           C  
ATOM    550  C   ALA A  74      12.562  19.891   6.410  1.00 98.62           C  
ATOM    551  CB  ALA A  74      11.711  19.328   8.695  1.00 98.62           C  
ATOM    552  O   ALA A  74      12.391  18.875   5.738  1.00 98.62           O  
ATOM    553  N   GLY A  75      13.555  20.719   6.254  1.00 97.88           N  
ATOM    554  CA  GLY A  75      14.609  20.422   5.297  1.00 97.88           C  
ATOM    555  C   GLY A  75      14.352  21.016   3.926  1.00 97.88           C  
ATOM    556  O   GLY A  75      15.094  20.750   2.977  1.00 97.88           O  
ATOM    557  N   ASP A  76      13.312  21.688   3.814  1.00 97.06           N  
ATOM    558  CA  ASP A  76      13.039  22.406   2.576  1.00 97.06           C  
ATOM    559  C   ASP A  76      13.070  23.922   2.803  1.00 97.06           C  
ATOM    560  CB  ASP A  76      11.680  22.000   2.004  1.00 97.06           C  
ATOM    561  O   ASP A  76      12.180  24.469   3.445  1.00 97.06           O  
ATOM    562  CG  ASP A  76      11.414  22.578   0.631  1.00 97.06           C  
ATOM    563  OD1 ASP A  76      12.336  22.609  -0.215  1.00 97.06           O  
ATOM    564  OD2 ASP A  76      10.273  23.031   0.394  1.00 97.06           O  
ATOM    565  N   PRO A  77      13.992  24.625   2.297  1.00 95.56           N  
ATOM    566  CA  PRO A  77      15.008  24.156   1.351  1.00 95.56           C  
ATOM    567  C   PRO A  77      16.141  23.391   2.031  1.00 95.56           C  
ATOM    568  CB  PRO A  77      15.523  25.438   0.716  1.00 95.56           C  
ATOM    569  O   PRO A  77      16.859  22.625   1.377  1.00 95.56           O  
ATOM    570  CG  PRO A  77      15.250  26.500   1.735  1.00 95.56           C  
ATOM    571  CD  PRO A  77      13.992  26.141   2.471  1.00 95.56           C  
ATOM    572  N   ASP A  78      16.438  23.672   3.295  1.00 97.00           N  
ATOM    573  CA  ASP A  78      17.406  22.922   4.082  1.00 97.00           C  
ATOM    574  C   ASP A  78      17.125  23.078   5.578  1.00 97.00           C  
ATOM    575  CB  ASP A  78      18.828  23.391   3.760  1.00 97.00           C  
ATOM    576  O   ASP A  78      16.281  23.875   5.984  1.00 97.00           O  
ATOM    577  CG  ASP A  78      19.047  24.859   4.016  1.00 97.00           C  
ATOM    578  OD1 ASP A  78      18.844  25.328   5.160  1.00 97.00           O  
ATOM    579  OD2 ASP A  78      19.422  25.578   3.061  1.00 97.00           O  
ATOM    580  N   LEU A  79      17.828  22.359   6.398  1.00 97.88           N  
ATOM    581  CA  LEU A  79      17.547  22.297   7.828  1.00 97.88           C  
ATOM    582  C   LEU A  79      17.969  23.594   8.516  1.00 97.88           C  
ATOM    583  CB  LEU A  79      18.234  21.109   8.477  1.00 97.88           C  
ATOM    584  O   LEU A  79      17.328  24.031   9.477  1.00 97.88           O  
ATOM    585  CG  LEU A  79      17.609  19.734   8.219  1.00 97.88           C  
ATOM    586  CD1 LEU A  79      18.516  18.625   8.773  1.00 97.88           C  
ATOM    587  CD2 LEU A  79      16.219  19.656   8.836  1.00 97.88           C  
ATOM    588  N   SER A  80      19.031  24.156   8.039  1.00 97.81           N  
ATOM    589  CA  SER A  80      19.453  25.438   8.609  1.00 97.81           C  
ATOM    590  C   SER A  80      18.406  26.516   8.383  1.00 97.81           C  
ATOM    591  CB  SER A  80      20.797  25.875   8.000  1.00 97.81           C  
ATOM    592  O   SER A  80      18.078  27.266   9.297  1.00 97.81           O  
ATOM    593  OG  SER A  80      21.172  27.141   8.500  1.00 97.81           O  
ATOM    594  N   THR A  81      17.922  26.562   7.227  1.00 98.06           N  
ATOM    595  CA  THR A  81      16.875  27.531   6.898  1.00 98.06           C  
ATOM    596  C   THR A  81      15.594  27.203   7.660  1.00 98.06           C  
ATOM    597  CB  THR A  81      16.578  27.547   5.387  1.00 98.06           C  
ATOM    598  O   THR A  81      14.898  28.109   8.125  1.00 98.06           O  
ATOM    599  CG2 THR A  81      15.508  28.578   5.047  1.00 98.06           C  
ATOM    600  OG1 THR A  81      17.781  27.875   4.680  1.00 98.06           O  
ATOM    601  N   THR A  82      15.305  25.922   7.801  1.00 98.56           N  
ATOM    602  CA  THR A  82      14.141  25.516   8.570  1.00 98.56           C  
ATOM    603  C   THR A  82      14.219  26.031  10.000  1.00 98.56           C  
ATOM    604  CB  THR A  82      14.000  23.969   8.594  1.00 98.56           C  
ATOM    605  O   THR A  82      13.234  26.547  10.531  1.00 98.56           O  
ATOM    606  CG2 THR A  82      12.781  23.547   9.391  1.00 98.56           C  
ATOM    607  OG1 THR A  82      13.875  23.500   7.250  1.00 98.56           O  
ATOM    608  N   ALA A  83      15.352  25.984  10.594  1.00 98.69           N  
ATOM    609  CA  ALA A  83      15.547  26.484  11.953  1.00 98.69           C  
ATOM    610  C   ALA A  83      15.234  27.969  12.047  1.00 98.69           C  
ATOM    611  CB  ALA A  83      16.969  26.203  12.422  1.00 98.69           C  
ATOM    612  O   ALA A  83      14.555  28.406  12.977  1.00 98.69           O  
ATOM    613  N   LYS A  84      15.711  28.688  11.141  1.00 98.69           N  
ATOM    614  CA  LYS A  84      15.445  30.125  11.109  1.00 98.69           C  
ATOM    615  C   LYS A  84      13.961  30.406  10.867  1.00 98.69           C  
ATOM    616  CB  LYS A  84      16.281  30.797  10.023  1.00 98.69           C  
ATOM    617  O   LYS A  84      13.383  31.281  11.500  1.00 98.69           O  
ATOM    618  CG  LYS A  84      17.781  30.797  10.305  1.00 98.69           C  
ATOM    619  CD  LYS A  84      18.562  31.406   9.148  1.00 98.69           C  
ATOM    620  CE  LYS A  84      20.078  31.297   9.383  1.00 98.69           C  
ATOM    621  NZ  LYS A  84      20.844  31.812   8.219  1.00 98.69           N  
ATOM    622  N   ALA A  85      13.352  29.641   9.961  1.00 98.81           N  
ATOM    623  CA  ALA A  85      11.938  29.812   9.633  1.00 98.81           C  
ATOM    624  C   ALA A  85      11.055  29.594  10.859  1.00 98.81           C  
ATOM    625  CB  ALA A  85      11.531  28.859   8.516  1.00 98.81           C  
ATOM    626  O   ALA A  85      10.102  30.344  11.094  1.00 98.81           O  
ATOM    627  N   LEU A  86      11.414  28.625  11.633  1.00 98.75           N  
ATOM    628  CA  LEU A  86      10.648  28.344  12.844  1.00 98.75           C  
ATOM    629  C   LEU A  86      10.672  29.547  13.789  1.00 98.75           C  
ATOM    630  CB  LEU A  86      11.203  27.109  13.555  1.00 98.75           C  
ATOM    631  O   LEU A  86       9.641  29.922  14.344  1.00 98.75           O  
ATOM    632  CG  LEU A  86      10.984  25.766  12.844  1.00 98.75           C  
ATOM    633  CD1 LEU A  86      11.727  24.656  13.570  1.00 98.75           C  
ATOM    634  CD2 LEU A  86       9.492  25.453  12.750  1.00 98.75           C  
ATOM    635  N   LYS A  87      11.789  30.156  13.953  1.00 98.62           N  
ATOM    636  CA  LYS A  87      11.906  31.328  14.820  1.00 98.62           C  
ATOM    637  C   LYS A  87      11.125  32.500  14.258  1.00 98.62           C  
ATOM    638  CB  LYS A  87      13.383  31.703  15.008  1.00 98.62           C  
ATOM    639  O   LYS A  87      10.469  33.219  15.000  1.00 98.62           O  
ATOM    640  CG  LYS A  87      14.203  30.656  15.742  1.00 98.62           C  
ATOM    641  CD  LYS A  87      15.672  31.047  15.805  1.00 98.62           C  
ATOM    642  CE  LYS A  87      16.531  29.938  16.406  1.00 98.62           C  
ATOM    643  NZ  LYS A  87      17.969  30.297  16.422  1.00 98.62           N  
ATOM    644  N   ILE A  88      11.211  32.656  12.961  1.00 98.50           N  
ATOM    645  CA  ILE A  88      10.500  33.750  12.297  1.00 98.50           C  
ATOM    646  C   ILE A  88       8.992  33.531  12.461  1.00 98.50           C  
ATOM    647  CB  ILE A  88      10.875  33.812  10.805  1.00 98.50           C  
ATOM    648  O   ILE A  88       8.273  34.500  12.805  1.00 98.50           O  
ATOM    649  CG1 ILE A  88      12.266  34.438  10.633  1.00 98.50           C  
ATOM    650  CG2 ILE A  88       9.820  34.625  10.031  1.00 98.50           C  
ATOM    651  CD1 ILE A  88      12.820  34.344   9.219  1.00 98.50           C  
ATOM    652  N   LEU A  89       8.516  32.344  12.234  1.00 98.50           N  
ATOM    653  CA  LEU A  89       7.094  32.062  12.391  1.00 98.50           C  
ATOM    654  C   LEU A  89       6.645  32.312  13.820  1.00 98.50           C  
ATOM    655  CB  LEU A  89       6.785  30.609  12.000  1.00 98.50           C  
ATOM    656  O   LEU A  89       5.598  32.938  14.047  1.00 98.50           O  
ATOM    657  CG  LEU A  89       6.875  30.266  10.516  1.00 98.50           C  
ATOM    658  CD1 LEU A  89       6.738  28.766  10.305  1.00 98.50           C  
ATOM    659  CD2 LEU A  89       5.805  31.016   9.727  1.00 98.50           C  
ATOM    660  N   ASP A  90       7.445  31.922  14.750  1.00 98.12           N  
ATOM    661  CA  ASP A  90       7.152  32.125  16.172  1.00 98.12           C  
ATOM    662  C   ASP A  90       7.020  33.594  16.500  1.00 98.12           C  
ATOM    663  CB  ASP A  90       8.234  31.469  17.031  1.00 98.12           C  
ATOM    664  O   ASP A  90       6.020  34.031  17.078  1.00 98.12           O  
ATOM    665  CG  ASP A  90       7.977  31.641  18.531  1.00 98.12           C  
ATOM    666  OD1 ASP A  90       7.078  30.953  19.062  1.00 98.12           O  
ATOM    667  OD2 ASP A  90       8.680  32.469  19.156  1.00 98.12           O  
ATOM    668  N   SER A  91       7.930  34.375  16.047  1.00 98.00           N  
ATOM    669  CA  SER A  91       7.957  35.781  16.375  1.00 98.00           C  
ATOM    670  C   SER A  91       6.961  36.594  15.539  1.00 98.00           C  
ATOM    671  CB  SER A  91       9.359  36.375  16.188  1.00 98.00           C  
ATOM    672  O   SER A  91       6.637  37.719  15.859  1.00 98.00           O  
ATOM    673  OG  SER A  91       9.781  36.250  14.844  1.00 98.00           O  
ATOM    674  N   SER A  92       6.449  35.969  14.461  1.00 97.69           N  
ATOM    675  CA  SER A  92       5.590  36.688  13.531  1.00 97.69           C  
ATOM    676  C   SER A  92       4.117  36.375  13.789  1.00 97.69           C  
ATOM    677  CB  SER A  92       5.945  36.344  12.086  1.00 97.69           C  
ATOM    678  O   SER A  92       3.244  36.844  13.039  1.00 97.69           O  
ATOM    679  OG  SER A  92       7.270  36.750  11.789  1.00 97.69           O  
ATOM    680  N   GLY A  93       3.803  35.562  14.828  1.00 96.06           N  
ATOM    681  CA  GLY A  93       2.404  35.469  15.211  1.00 96.06           C  
ATOM    682  C   GLY A  93       1.863  34.062  15.148  1.00 96.06           C  
ATOM    683  O   GLY A  93       0.671  33.844  15.367  1.00 96.06           O  
ATOM    684  N   ALA A  94       2.664  33.062  14.789  1.00 98.06           N  
ATOM    685  CA  ALA A  94       2.197  31.688  14.844  1.00 98.06           C  
ATOM    686  C   ALA A  94       1.860  31.281  16.266  1.00 98.06           C  
ATOM    687  CB  ALA A  94       3.248  30.750  14.258  1.00 98.06           C  
ATOM    688  O   ALA A  94       2.625  31.562  17.203  1.00 98.06           O  
ATOM    689  N   ASP A  95       0.725  30.688  16.453  1.00 97.94           N  
ATOM    690  CA  ASP A  95       0.330  30.219  17.781  1.00 97.94           C  
ATOM    691  C   ASP A  95       0.760  28.781  18.016  1.00 97.94           C  
ATOM    692  CB  ASP A  95      -1.183  30.359  17.969  1.00 97.94           C  
ATOM    693  O   ASP A  95       1.053  28.375  19.141  1.00 97.94           O  
ATOM    694  CG  ASP A  95      -1.660  31.797  17.922  1.00 97.94           C  
ATOM    695  OD1 ASP A  95      -1.284  32.594  18.812  1.00 97.94           O  
ATOM    696  OD2 ASP A  95      -2.422  32.156  17.000  1.00 97.94           O  
ATOM    697  N   ILE A  96       0.697  27.953  17.016  1.00 98.50           N  
ATOM    698  CA  ILE A  96       1.205  26.594  16.906  1.00 98.50           C  
ATOM    699  C   ILE A  96       1.935  26.422  15.578  1.00 98.50           C  
ATOM    700  CB  ILE A  96       0.068  25.562  17.031  1.00 98.50           C  
ATOM    701  O   ILE A  96       1.540  27.000  14.562  1.00 98.50           O  
ATOM    702  CG1 ILE A  96      -0.666  25.734  18.375  1.00 98.50           C  
ATOM    703  CG2 ILE A  96       0.617  24.125  16.891  1.00 98.50           C  
ATOM    704  CD1 ILE A  96      -2.045  25.078  18.406  1.00 98.50           C  
ATOM    705  N   ILE A  97       3.002  25.719  15.570  1.00 98.75           N  
ATOM    706  CA  ILE A  97       3.715  25.484  14.320  1.00 98.75           C  
ATOM    707  C   ILE A  97       3.686  23.984  13.977  1.00 98.75           C  
ATOM    708  CB  ILE A  97       5.176  25.984  14.398  1.00 98.75           C  
ATOM    709  O   ILE A  97       4.090  23.156  14.789  1.00 98.75           O  
ATOM    710  CG1 ILE A  97       5.203  27.484  14.695  1.00 98.75           C  
ATOM    711  CG2 ILE A  97       5.922  25.672  13.094  1.00 98.75           C  
ATOM    712  CD1 ILE A  97       6.594  28.016  15.016  1.00 98.75           C  
ATOM    713  N   GLU A  98       3.121  23.703  12.852  1.00 98.56           N  
ATOM    714  CA  GLU A  98       3.145  22.344  12.297  1.00 98.56           C  
ATOM    715  C   GLU A  98       4.398  22.125  11.461  1.00 98.56           C  
ATOM    716  CB  GLU A  98       1.895  22.094  11.453  1.00 98.56           C  
ATOM    717  O   GLU A  98       4.660  22.859  10.508  1.00 98.56           O  
ATOM    718  CG  GLU A  98       1.720  20.641  11.039  1.00 98.56           C  
ATOM    719  CD  GLU A  98       0.433  20.375  10.273  1.00 98.56           C  
ATOM    720  OE1 GLU A  98       0.375  19.406   9.492  1.00 98.56           O  
ATOM    721  OE2 GLU A  98      -0.525  21.172  10.453  1.00 98.56           O  
ATOM    722  N   LEU A  99       5.156  21.125  11.820  1.00 98.81           N  
ATOM    723  CA  LEU A  99       6.383  20.828  11.094  1.00 98.81           C  
ATOM    724  C   LEU A  99       6.312  19.438  10.477  1.00 98.81           C  
ATOM    725  CB  LEU A  99       7.594  20.922  12.031  1.00 98.81           C  
ATOM    726  O   LEU A  99       6.219  18.438  11.195  1.00 98.81           O  
ATOM    727  CG  LEU A  99       8.961  20.688  11.391  1.00 98.81           C  
ATOM    728  CD1 LEU A  99       9.266  21.781  10.375  1.00 98.81           C  
ATOM    729  CD2 LEU A  99      10.047  20.625  12.453  1.00 98.81           C  
ATOM    730  N   GLY A 100       6.418  19.406   9.148  1.00 98.25           N  
ATOM    731  CA  GLY A 100       6.359  18.141   8.430  1.00 98.25           C  
ATOM    732  C   GLY A 100       7.699  17.438   8.352  1.00 98.25           C  
ATOM    733  O   GLY A 100       8.703  18.047   7.980  1.00 98.25           O  
ATOM    734  N   VAL A 101       7.730  16.188   8.703  1.00 98.31           N  
ATOM    735  CA  VAL A 101       8.883  15.328   8.453  1.00 98.31           C  
ATOM    736  C   VAL A 101       8.773  14.703   7.066  1.00 98.31           C  
ATOM    737  CB  VAL A 101       9.016  14.227   9.531  1.00 98.31           C  
ATOM    738  O   VAL A 101       7.785  14.031   6.762  1.00 98.31           O  
ATOM    739  CG1 VAL A 101      10.242  13.359   9.266  1.00 98.31           C  
ATOM    740  CG2 VAL A 101       9.078  14.844  10.922  1.00 98.31           C  
ATOM    741  N   PRO A 102       9.781  14.945   6.230  1.00 97.56           N  
ATOM    742  CA  PRO A 102       9.664  14.469   4.848  1.00 97.56           C  
ATOM    743  C   PRO A 102       9.562  12.953   4.758  1.00 97.56           C  
ATOM    744  CB  PRO A 102      10.953  14.969   4.191  1.00 97.56           C  
ATOM    745  O   PRO A 102      10.250  12.234   5.488  1.00 97.56           O  
ATOM    746  CG  PRO A 102      11.867  15.297   5.332  1.00 97.56           C  
ATOM    747  CD  PRO A 102      11.023  15.633   6.531  1.00 97.56           C  
ATOM    748  N   TYR A 103       8.719  12.500   3.900  1.00 95.38           N  
ATOM    749  CA  TYR A 103       8.484  11.094   3.602  1.00 95.38           C  
ATOM    750  C   TYR A 103       8.336  10.867   2.102  1.00 95.38           C  
ATOM    751  CB  TYR A 103       7.234  10.586   4.328  1.00 95.38           C  
ATOM    752  O   TYR A 103       7.758  11.695   1.398  1.00 95.38           O  
ATOM    753  CG  TYR A 103       6.953   9.117   4.105  1.00 95.38           C  
ATOM    754  CD1 TYR A 103       5.742   8.695   3.561  1.00 95.38           C  
ATOM    755  CD2 TYR A 103       7.898   8.156   4.441  1.00 95.38           C  
ATOM    756  CE1 TYR A 103       5.480   7.348   3.355  1.00 95.38           C  
ATOM    757  CE2 TYR A 103       7.645   6.801   4.242  1.00 95.38           C  
ATOM    758  OH  TYR A 103       6.180   5.070   3.496  1.00 95.38           O  
ATOM    759  CZ  TYR A 103       6.434   6.410   3.697  1.00 95.38           C  
ATOM    760  N   SER A 104       8.812   9.781   1.601  1.00 89.69           N  
ATOM    761  CA  SER A 104       8.961   9.570   0.165  1.00 89.69           C  
ATOM    762  C   SER A 104       7.633   9.180  -0.477  1.00 89.69           C  
ATOM    763  CB  SER A 104      10.008   8.484  -0.110  1.00 89.69           C  
ATOM    764  O   SER A 104       7.398   9.477  -1.651  1.00 89.69           O  
ATOM    765  OG  SER A 104       9.664   7.277   0.543  1.00 89.69           O  
ATOM    766  N   ASP A 105       6.770   8.531   0.239  1.00 86.69           N  
ATOM    767  CA  ASP A 105       5.586   7.945  -0.389  1.00 86.69           C  
ATOM    768  C   ASP A 105       4.324   8.281   0.401  1.00 86.69           C  
ATOM    769  CB  ASP A 105       5.742   6.430  -0.520  1.00 86.69           C  
ATOM    770  O   ASP A 105       3.572   7.379   0.789  1.00 86.69           O  
ATOM    771  CG  ASP A 105       6.859   6.023  -1.464  1.00 86.69           C  
ATOM    772  OD1 ASP A 105       6.570   5.605  -2.607  1.00 86.69           O  
ATOM    773  OD2 ASP A 105       8.039   6.121  -1.062  1.00 86.69           O  
ATOM    774  N   PRO A 106       4.023   9.555   0.387  1.00 86.75           N  
ATOM    775  CA  PRO A 106       2.861   9.977   1.172  1.00 86.75           C  
ATOM    776  C   PRO A 106       1.540   9.719   0.451  1.00 86.75           C  
ATOM    777  CB  PRO A 106       3.096  11.477   1.370  1.00 86.75           C  
ATOM    778  O   PRO A 106       1.466   9.852  -0.773  1.00 86.75           O  
ATOM    779  CG  PRO A 106       3.816  11.914   0.137  1.00 86.75           C  
ATOM    780  CD  PRO A 106       4.711  10.797  -0.316  1.00 86.75           C  
ATOM    781  N   LEU A 107       0.539   9.383   1.193  1.00 83.06           N  
ATOM    782  CA  LEU A 107      -0.781   9.141   0.620  1.00 83.06           C  
ATOM    783  C   LEU A 107      -1.650  10.391   0.710  1.00 83.06           C  
ATOM    784  CB  LEU A 107      -1.469   7.973   1.332  1.00 83.06           C  
ATOM    785  O   LEU A 107      -2.639  10.516  -0.015  1.00 83.06           O  
ATOM    786  CG  LEU A 107      -0.915   6.578   1.039  1.00 83.06           C  
ATOM    787  CD1 LEU A 107      -1.670   5.527   1.846  1.00 83.06           C  
ATOM    788  CD2 LEU A 107      -0.996   6.273  -0.453  1.00 83.06           C  
ATOM    789  N   ALA A 108      -1.284  11.305   1.553  1.00 79.75           N  
ATOM    790  CA  ALA A 108      -2.174  12.422   1.853  1.00 79.75           C  
ATOM    791  C   ALA A 108      -1.632  13.727   1.271  1.00 79.75           C  
ATOM    792  CB  ALA A 108      -2.369  12.555   3.361  1.00 79.75           C  
ATOM    793  O   ALA A 108      -2.355  14.719   1.180  1.00 79.75           O  
ATOM    794  N   ASP A 109      -0.388  13.750   0.829  1.00 86.56           N  
ATOM    795  CA  ASP A 109       0.240  15.008   0.417  1.00 86.56           C  
ATOM    796  C   ASP A 109      -0.108  15.344  -1.031  1.00 86.56           C  
ATOM    797  CB  ASP A 109       1.759  14.930   0.588  1.00 86.56           C  
ATOM    798  O   ASP A 109      -0.064  14.477  -1.905  1.00 86.56           O  
ATOM    799  CG  ASP A 109       2.188  14.859   2.043  1.00 86.56           C  
ATOM    800  OD1 ASP A 109       1.325  14.969   2.939  1.00 86.56           O  
ATOM    801  OD2 ASP A 109       3.400  14.688   2.295  1.00 86.56           O  
ATOM    802  N   GLY A 110      -0.425  16.594  -1.262  1.00 85.94           N  
ATOM    803  CA  GLY A 110      -0.555  17.078  -2.625  1.00 85.94           C  
ATOM    804  C   GLY A 110       0.778  17.422  -3.268  1.00 85.94           C  
ATOM    805  O   GLY A 110       1.832  17.234  -2.652  1.00 85.94           O  
ATOM    806  N   PRO A 111       0.708  17.906  -4.480  1.00 86.31           N  
ATOM    807  CA  PRO A 111       1.927  18.094  -5.273  1.00 86.31           C  
ATOM    808  C   PRO A 111       2.930  19.031  -4.605  1.00 86.31           C  
ATOM    809  CB  PRO A 111       1.411  18.688  -6.586  1.00 86.31           C  
ATOM    810  O   PRO A 111       4.137  18.797  -4.668  1.00 86.31           O  
ATOM    811  CG  PRO A 111      -0.008  18.234  -6.680  1.00 86.31           C  
ATOM    812  CD  PRO A 111      -0.552  18.062  -5.289  1.00 86.31           C  
ATOM    813  N   VAL A 112       2.475  20.094  -3.953  1.00 92.00           N  
ATOM    814  CA  VAL A 112       3.373  21.094  -3.385  1.00 92.00           C  
ATOM    815  C   VAL A 112       4.141  20.484  -2.211  1.00 92.00           C  
ATOM    816  CB  VAL A 112       2.605  22.344  -2.928  1.00 92.00           C  
ATOM    817  O   VAL A 112       5.367  20.578  -2.148  1.00 92.00           O  
ATOM    818  CG1 VAL A 112       3.516  23.281  -2.127  1.00 92.00           C  
ATOM    819  CG2 VAL A 112       2.018  23.078  -4.133  1.00 92.00           C  
ATOM    820  N   ILE A 113       3.475  19.828  -1.297  1.00 93.44           N  
ATOM    821  CA  ILE A 113       4.105  19.266  -0.110  1.00 93.44           C  
ATOM    822  C   ILE A 113       4.949  18.062  -0.500  1.00 93.44           C  
ATOM    823  CB  ILE A 113       3.059  18.875   0.954  1.00 93.44           C  
ATOM    824  O   ILE A 113       6.039  17.859   0.038  1.00 93.44           O  
ATOM    825  CG1 ILE A 113       2.334  20.125   1.480  1.00 93.44           C  
ATOM    826  CG2 ILE A 113       3.717  18.094   2.098  1.00 93.44           C  
ATOM    827  CD1 ILE A 113       1.276  19.812   2.535  1.00 93.44           C  
ATOM    828  N   GLN A 114       4.457  17.328  -1.450  1.00 91.56           N  
ATOM    829  CA  GLN A 114       5.242  16.203  -1.959  1.00 91.56           C  
ATOM    830  C   GLN A 114       6.562  16.688  -2.559  1.00 91.56           C  
ATOM    831  CB  GLN A 114       4.445  15.422  -3.004  1.00 91.56           C  
ATOM    832  O   GLN A 114       7.613  16.094  -2.311  1.00 91.56           O  
ATOM    833  CG  GLN A 114       5.129  14.148  -3.473  1.00 91.56           C  
ATOM    834  CD  GLN A 114       4.281  13.344  -4.441  1.00 91.56           C  
ATOM    835  NE2 GLN A 114       4.793  12.195  -4.867  1.00 91.56           N  
ATOM    836  OE1 GLN A 114       3.172  13.758  -4.797  1.00 91.56           O  
ATOM    837  N   ALA A 115       6.492  17.719  -3.354  1.00 93.00           N  
ATOM    838  CA  ALA A 115       7.703  18.281  -3.953  1.00 93.00           C  
ATOM    839  C   ALA A 115       8.672  18.766  -2.881  1.00 93.00           C  
ATOM    840  CB  ALA A 115       7.355  19.406  -4.914  1.00 93.00           C  
ATOM    841  O   ALA A 115       9.883  18.578  -2.996  1.00 93.00           O  
ATOM    842  N   ALA A 116       8.109  19.406  -1.900  1.00 96.31           N  
ATOM    843  CA  ALA A 116       8.938  19.891  -0.801  1.00 96.31           C  
ATOM    844  C   ALA A 116       9.633  18.734  -0.084  1.00 96.31           C  
ATOM    845  CB  ALA A 116       8.094  20.688   0.185  1.00 96.31           C  
ATOM    846  O   ALA A 116      10.828  18.797   0.208  1.00 96.31           O  
ATOM    847  N   ALA A 117       8.883  17.688   0.197  1.00 96.00           N  
ATOM    848  CA  ALA A 117       9.453  16.500   0.846  1.00 96.00           C  
ATOM    849  C   ALA A 117      10.562  15.898  -0.006  1.00 96.00           C  
ATOM    850  CB  ALA A 117       8.367  15.469   1.124  1.00 96.00           C  
ATOM    851  O   ALA A 117      11.617  15.516   0.513  1.00 96.00           O  
ATOM    852  N   THR A 118      10.312  15.852  -1.317  1.00 93.81           N  
ATOM    853  CA  THR A 118      11.305  15.305  -2.240  1.00 93.81           C  
ATOM    854  C   THR A 118      12.594  16.125  -2.191  1.00 93.81           C  
ATOM    855  CB  THR A 118      10.766  15.273  -3.682  1.00 93.81           C  
ATOM    856  O   THR A 118      13.688  15.555  -2.094  1.00 93.81           O  
ATOM    857  CG2 THR A 118      11.805  14.711  -4.645  1.00 93.81           C  
ATOM    858  OG1 THR A 118       9.594  14.461  -3.732  1.00 93.81           O  
ATOM    859  N   ARG A 119      12.492  17.438  -2.248  1.00 96.06           N  
ATOM    860  CA  ARG A 119      13.664  18.297  -2.174  1.00 96.06           C  
ATOM    861  C   ARG A 119      14.375  18.141  -0.837  1.00 96.06           C  
ATOM    862  CB  ARG A 119      13.258  19.766  -2.383  1.00 96.06           C  
ATOM    863  O   ARG A 119      15.609  18.094  -0.790  1.00 96.06           O  
ATOM    864  CG  ARG A 119      12.820  20.094  -3.803  1.00 96.06           C  
ATOM    865  CD  ARG A 119      12.695  21.594  -4.031  1.00 96.06           C  
ATOM    866  NE  ARG A 119      11.734  22.188  -3.117  1.00 96.06           N  
ATOM    867  NH1 ARG A 119       9.922  21.922  -4.527  1.00 96.06           N  
ATOM    868  NH2 ARG A 119       9.648  22.906  -2.475  1.00 96.06           N  
ATOM    869  CZ  ARG A 119      10.438  22.344  -3.375  1.00 96.06           C  
ATOM    870  N   ALA A 120      13.609  18.047   0.202  1.00 97.75           N  
ATOM    871  CA  ALA A 120      14.188  17.891   1.533  1.00 97.75           C  
ATOM    872  C   ALA A 120      14.984  16.594   1.645  1.00 97.75           C  
ATOM    873  CB  ALA A 120      13.094  17.938   2.600  1.00 97.75           C  
ATOM    874  O   ALA A 120      16.125  16.594   2.127  1.00 97.75           O  
ATOM    875  N   LEU A 121      14.406  15.516   1.184  1.00 96.81           N  
ATOM    876  CA  LEU A 121      15.062  14.219   1.234  1.00 96.81           C  
ATOM    877  C   LEU A 121      16.312  14.211   0.362  1.00 96.81           C  
ATOM    878  CB  LEU A 121      14.109  13.109   0.785  1.00 96.81           C  
ATOM    879  O   LEU A 121      17.359  13.680   0.761  1.00 96.81           O  
ATOM    880  CG  LEU A 121      12.953  12.789   1.728  1.00 96.81           C  
ATOM    881  CD1 LEU A 121      11.945  11.867   1.042  1.00 96.81           C  
ATOM    882  CD2 LEU A 121      13.461  12.164   3.020  1.00 96.81           C  
ATOM    883  N   ALA A 122      16.219  14.836  -0.783  1.00 95.25           N  
ATOM    884  CA  ALA A 122      17.359  14.914  -1.686  1.00 95.25           C  
ATOM    885  C   ALA A 122      18.516  15.672  -1.035  1.00 95.25           C  
ATOM    886  CB  ALA A 122      16.953  15.594  -2.994  1.00 95.25           C  
ATOM    887  O   ALA A 122      19.688  15.414  -1.348  1.00 95.25           O  
ATOM    888  N   ARG A 123      18.188  16.516  -0.144  1.00 95.62           N  
ATOM    889  CA  ARG A 123      19.203  17.297   0.537  1.00 95.62           C  
ATOM    890  C   ARG A 123      19.625  16.641   1.844  1.00 95.62           C  
ATOM    891  CB  ARG A 123      18.703  18.719   0.808  1.00 95.62           C  
ATOM    892  O   ARG A 123      20.328  17.234   2.650  1.00 95.62           O  
ATOM    893  CG  ARG A 123      18.562  19.562  -0.442  1.00 95.62           C  
ATOM    894  CD  ARG A 123      18.141  21.000  -0.107  1.00 95.62           C  
ATOM    895  NE  ARG A 123      18.016  21.812  -1.308  1.00 95.62           N  
ATOM    896  NH1 ARG A 123      17.281  23.703  -0.194  1.00 95.62           N  
ATOM    897  NH2 ARG A 123      17.547  23.734  -2.471  1.00 95.62           N  
ATOM    898  CZ  ARG A 123      17.609  23.078  -1.321  1.00 95.62           C  
ATOM    899  N   GLY A 124      19.109  15.492   2.162  1.00 95.62           N  
ATOM    900  CA  GLY A 124      19.625  14.672   3.246  1.00 95.62           C  
ATOM    901  C   GLY A 124      18.812  14.789   4.523  1.00 95.62           C  
ATOM    902  O   GLY A 124      19.266  14.383   5.594  1.00 95.62           O  
ATOM    903  N   ALA A 125      17.656  15.438   4.441  1.00 97.50           N  
ATOM    904  CA  ALA A 125      16.812  15.492   5.621  1.00 97.50           C  
ATOM    905  C   ALA A 125      16.391  14.094   6.062  1.00 97.50           C  
ATOM    906  CB  ALA A 125      15.578  16.359   5.344  1.00 97.50           C  
ATOM    907  O   ALA A 125      16.125  13.227   5.227  1.00 97.50           O  
ATOM    908  N   SER A 126      16.375  13.836   7.355  1.00 97.12           N  
ATOM    909  CA  SER A 126      15.938  12.602   8.008  1.00 97.12           C  
ATOM    910  C   SER A 126      15.305  12.891   9.359  1.00 97.12           C  
ATOM    911  CB  SER A 126      17.109  11.641   8.180  1.00 97.12           C  
ATOM    912  O   SER A 126      15.414  14.008   9.875  1.00 97.12           O  
ATOM    913  OG  SER A 126      18.031  12.125   9.148  1.00 97.12           O  
ATOM    914  N   PHE A 127      14.641  11.945   9.836  1.00 97.81           N  
ATOM    915  CA  PHE A 127      14.023  12.125  11.148  1.00 97.81           C  
ATOM    916  C   PHE A 127      15.062  12.508  12.188  1.00 97.81           C  
ATOM    917  CB  PHE A 127      13.289  10.844  11.578  1.00 97.81           C  
ATOM    918  O   PHE A 127      14.867  13.453  12.953  1.00 97.81           O  
ATOM    919  CG  PHE A 127      12.680  10.930  12.945  1.00 97.81           C  
ATOM    920  CD1 PHE A 127      13.336  10.398  14.055  1.00 97.81           C  
ATOM    921  CD2 PHE A 127      11.445  11.539  13.133  1.00 97.81           C  
ATOM    922  CE1 PHE A 127      12.773  10.477  15.320  1.00 97.81           C  
ATOM    923  CE2 PHE A 127      10.875  11.617  14.398  1.00 97.81           C  
ATOM    924  CZ  PHE A 127      11.539  11.086  15.492  1.00 97.81           C  
ATOM    925  N   GLU A 128      16.172  11.852  12.180  1.00 97.12           N  
ATOM    926  CA  GLU A 128      17.219  12.102  13.164  1.00 97.12           C  
ATOM    927  C   GLU A 128      17.766  13.523  13.047  1.00 97.12           C  
ATOM    928  CB  GLU A 128      18.359  11.094  13.016  1.00 97.12           C  
ATOM    929  O   GLU A 128      17.969  14.203  14.055  1.00 97.12           O  
ATOM    930  CG  GLU A 128      18.000   9.680  13.438  1.00 97.12           C  
ATOM    931  CD  GLU A 128      17.625   9.570  14.914  1.00 97.12           C  
ATOM    932  OE1 GLU A 128      16.891   8.633  15.289  1.00 97.12           O  
ATOM    933  OE2 GLU A 128      18.094  10.430  15.695  1.00 97.12           O  
ATOM    934  N   LYS A 129      17.984  13.930  11.875  1.00 98.06           N  
ATOM    935  CA  LYS A 129      18.516  15.273  11.656  1.00 98.06           C  
ATOM    936  C   LYS A 129      17.469  16.328  12.016  1.00 98.06           C  
ATOM    937  CB  LYS A 129      18.969  15.453  10.211  1.00 98.06           C  
ATOM    938  O   LYS A 129      17.812  17.391  12.539  1.00 98.06           O  
ATOM    939  CG  LYS A 129      20.234  14.688   9.859  1.00 98.06           C  
ATOM    940  CD  LYS A 129      20.625  14.898   8.406  1.00 98.06           C  
ATOM    941  CE  LYS A 129      21.859  14.094   8.039  1.00 98.06           C  
ATOM    942  NZ  LYS A 129      22.219  14.234   6.594  1.00 98.06           N  
ATOM    943  N   VAL A 130      16.219  16.062  11.711  1.00 98.62           N  
ATOM    944  CA  VAL A 130      15.148  16.969  12.078  1.00 98.62           C  
ATOM    945  C   VAL A 130      15.086  17.109  13.594  1.00 98.62           C  
ATOM    946  CB  VAL A 130      13.789  16.500  11.523  1.00 98.62           C  
ATOM    947  O   VAL A 130      15.008  18.219  14.125  1.00 98.62           O  
ATOM    948  CG1 VAL A 130      12.648  17.328  12.102  1.00 98.62           C  
ATOM    949  CG2 VAL A 130      13.781  16.562  10.000  1.00 98.62           C  
ATOM    950  N   ILE A 131      15.188  16.000  14.289  1.00 98.50           N  
ATOM    951  CA  ILE A 131      15.156  16.000  15.750  1.00 98.50           C  
ATOM    952  C   ILE A 131      16.375  16.750  16.297  1.00 98.50           C  
ATOM    953  CB  ILE A 131      15.117  14.562  16.312  1.00 98.50           C  
ATOM    954  O   ILE A 131      16.250  17.531  17.234  1.00 98.50           O  
ATOM    955  CG1 ILE A 131      13.758  13.914  16.031  1.00 98.50           C  
ATOM    956  CG2 ILE A 131      15.422  14.562  17.812  1.00 98.50           C  
ATOM    957  CD1 ILE A 131      12.586  14.641  16.656  1.00 98.50           C  
ATOM    958  N   GLY A 132      17.484  16.500  15.695  1.00 98.38           N  
ATOM    959  CA  GLY A 132      18.672  17.250  16.094  1.00 98.38           C  
ATOM    960  C   GLY A 132      18.484  18.766  15.984  1.00 98.38           C  
ATOM    961  O   GLY A 132      18.828  19.500  16.922  1.00 98.38           O  
ATOM    962  N   MET A 133      17.984  19.156  14.891  1.00 98.50           N  
ATOM    963  CA  MET A 133      17.719  20.578  14.672  1.00 98.50           C  
ATOM    964  C   MET A 133      16.703  21.094  15.680  1.00 98.50           C  
ATOM    965  CB  MET A 133      17.219  20.812  13.250  1.00 98.50           C  
ATOM    966  O   MET A 133      16.906  22.156  16.266  1.00 98.50           O  
ATOM    967  CG  MET A 133      16.875  22.266  12.961  1.00 98.50           C  
ATOM    968  SD  MET A 133      15.109  22.641  13.320  1.00 98.50           S  
ATOM    969  CE  MET A 133      14.297  21.500  12.180  1.00 98.50           C  
ATOM    970  N   LEU A 134      15.703  20.328  15.969  1.00 98.56           N  
ATOM    971  CA  LEU A 134      14.641  20.766  16.875  1.00 98.56           C  
ATOM    972  C   LEU A 134      15.156  20.891  18.297  1.00 98.56           C  
ATOM    973  CB  LEU A 134      13.461  19.781  16.828  1.00 98.56           C  
ATOM    974  O   LEU A 134      14.719  21.750  19.062  1.00 98.56           O  
ATOM    975  CG  LEU A 134      12.516  19.922  15.633  1.00 98.56           C  
ATOM    976  CD1 LEU A 134      11.445  18.844  15.680  1.00 98.56           C  
ATOM    977  CD2 LEU A 134      11.883  21.312  15.602  1.00 98.56           C  
ATOM    978  N   LYS A 135      16.078  20.047  18.719  1.00 97.75           N  
ATOM    979  CA  LYS A 135      16.641  20.125  20.062  1.00 97.75           C  
ATOM    980  C   LYS A 135      17.266  21.484  20.312  1.00 97.75           C  
ATOM    981  CB  LYS A 135      17.703  19.031  20.250  1.00 97.75           C  
ATOM    982  O   LYS A 135      17.172  22.016  21.438  1.00 97.75           O  
ATOM    983  CG  LYS A 135      17.109  17.641  20.531  1.00 97.75           C  
ATOM    984  CD  LYS A 135      18.203  16.609  20.703  1.00 97.75           C  
ATOM    985  CE  LYS A 135      17.625  15.227  21.000  1.00 97.75           C  
ATOM    986  NZ  LYS A 135      18.688  14.180  21.109  1.00 97.75           N  
ATOM    987  N   ASP A 136      17.766  22.062  19.312  1.00 97.19           N  
ATOM    988  CA  ASP A 136      18.422  23.359  19.422  1.00 97.19           C  
ATOM    989  C   ASP A 136      17.406  24.484  19.312  1.00 97.19           C  
ATOM    990  CB  ASP A 136      19.500  23.516  18.359  1.00 97.19           C  
ATOM    991  O   ASP A 136      17.562  25.531  19.953  1.00 97.19           O  
ATOM    992  CG  ASP A 136      20.656  22.547  18.531  1.00 97.19           C  
ATOM    993  OD1 ASP A 136      20.922  22.109  19.672  1.00 97.19           O  
ATOM    994  OD2 ASP A 136      21.297  22.203  17.516  1.00 97.19           O  
ATOM    995  N   VAL A 137      16.375  24.312  18.578  1.00 97.88           N  
ATOM    996  CA  VAL A 137      15.492  25.406  18.203  1.00 97.88           C  
ATOM    997  C   VAL A 137      14.328  25.500  19.188  1.00 97.88           C  
ATOM    998  CB  VAL A 137      14.961  25.234  16.766  1.00 97.88           C  
ATOM    999  O   VAL A 137      13.898  26.609  19.547  1.00 97.88           O  
ATOM   1000  CG1 VAL A 137      13.867  26.266  16.453  1.00 97.88           C  
ATOM   1001  CG2 VAL A 137      16.094  25.344  15.750  1.00 97.88           C  
ATOM   1002  N   VAL A 138      13.844  24.375  19.672  1.00 97.56           N  
ATOM   1003  CA  VAL A 138      12.602  24.297  20.438  1.00 97.56           C  
ATOM   1004  C   VAL A 138      12.734  25.156  21.703  1.00 97.56           C  
ATOM   1005  CB  VAL A 138      12.258  22.844  20.812  1.00 97.56           C  
ATOM   1006  O   VAL A 138      11.820  25.906  22.047  1.00 97.56           O  
ATOM   1007  CG1 VAL A 138      11.250  22.812  21.969  1.00 97.56           C  
ATOM   1008  CG2 VAL A 138      11.711  22.094  19.594  1.00 97.56           C  
ATOM   1009  N   PRO A 139      13.914  25.172  22.406  1.00 96.19           N  
ATOM   1010  CA  PRO A 139      14.031  25.984  23.625  1.00 96.19           C  
ATOM   1011  C   PRO A 139      13.938  27.484  23.328  1.00 96.19           C  
ATOM   1012  CB  PRO A 139      15.422  25.625  24.156  1.00 96.19           C  
ATOM   1013  O   PRO A 139      13.766  28.281  24.266  1.00 96.19           O  
ATOM   1014  CG  PRO A 139      15.688  24.250  23.625  1.00 96.19           C  
ATOM   1015  CD  PRO A 139      15.102  24.156  22.250  1.00 96.19           C  
ATOM   1016  N   GLN A 140      13.984  27.828  22.094  1.00 96.81           N  
ATOM   1017  CA  GLN A 140      13.969  29.250  21.734  1.00 96.81           C  
ATOM   1018  C   GLN A 140      12.586  29.672  21.250  1.00 96.81           C  
ATOM   1019  CB  GLN A 140      15.016  29.531  20.656  1.00 96.81           C  
ATOM   1020  O   GLN A 140      12.375  30.828  20.891  1.00 96.81           O  
ATOM   1021  CG  GLN A 140      16.438  29.188  21.062  1.00 96.81           C  
ATOM   1022  CD  GLN A 140      17.438  29.344  19.922  1.00 96.81           C  
ATOM   1023  NE2 GLN A 140      18.203  28.297  19.656  1.00 96.81           N  
ATOM   1024  OE1 GLN A 140      17.516  30.406  19.297  1.00 96.81           O  
ATOM   1025  N   LEU A 141      11.617  28.781  21.234  1.00 97.50           N  
ATOM   1026  CA  LEU A 141      10.289  29.047  20.703  1.00 97.50           C  
ATOM   1027  C   LEU A 141       9.273  29.203  21.828  1.00 97.50           C  
ATOM   1028  CB  LEU A 141       9.859  27.938  19.750  1.00 97.50           C  
ATOM   1029  O   LEU A 141       9.375  28.531  22.859  1.00 97.50           O  
ATOM   1030  CG  LEU A 141      10.781  27.641  18.562  1.00 97.50           C  
ATOM   1031  CD1 LEU A 141      10.234  26.500  17.734  1.00 97.50           C  
ATOM   1032  CD2 LEU A 141      10.969  28.891  17.719  1.00 97.50           C  
ATOM   1033  N   SER A 142       8.297  30.094  21.641  1.00 96.81           N  
ATOM   1034  CA  SER A 142       7.152  30.219  22.531  1.00 96.81           C  
ATOM   1035  C   SER A 142       5.977  29.375  22.047  1.00 96.81           C  
ATOM   1036  CB  SER A 142       6.730  31.688  22.672  1.00 96.81           C  
ATOM   1037  O   SER A 142       5.148  28.938  22.844  1.00 96.81           O  
ATOM   1038  OG  SER A 142       6.441  32.250  21.391  1.00 96.81           O  
ATOM   1039  N   SER A 143       5.883  29.188  20.719  1.00 97.62           N  
ATOM   1040  CA  SER A 143       4.816  28.391  20.125  1.00 97.62           C  
ATOM   1041  C   SER A 143       5.121  26.891  20.234  1.00 97.62           C  
ATOM   1042  CB  SER A 143       4.613  28.781  18.656  1.00 97.62           C  
ATOM   1043  O   SER A 143       6.254  26.469  19.984  1.00 97.62           O  
ATOM   1044  OG  SER A 143       4.348  30.156  18.531  1.00 97.62           O  
ATOM   1045  N   PRO A 144       4.145  26.094  20.656  1.00 98.31           N  
ATOM   1046  CA  PRO A 144       4.367  24.656  20.609  1.00 98.31           C  
ATOM   1047  C   PRO A 144       4.504  24.109  19.188  1.00 98.31           C  
ATOM   1048  CB  PRO A 144       3.119  24.078  21.297  1.00 98.31           C  
ATOM   1049  O   PRO A 144       3.967  24.703  18.250  1.00 98.31           O  
ATOM   1050  CG  PRO A 144       2.047  25.094  21.016  1.00 98.31           C  
ATOM   1051  CD  PRO A 144       2.662  26.453  21.016  1.00 98.31           C  
ATOM   1052  N   ILE A 145       5.207  22.984  19.047  1.00 98.44           N  
ATOM   1053  CA  ILE A 145       5.426  22.328  17.766  1.00 98.44           C  
ATOM   1054  C   ILE A 145       4.582  21.062  17.688  1.00 98.44           C  
ATOM   1055  CB  ILE A 145       6.918  22.000  17.547  1.00 98.44           C  
ATOM   1056  O   ILE A 145       4.547  20.266  18.625  1.00 98.44           O  
ATOM   1057  CG1 ILE A 145       7.754  23.281  17.500  1.00 98.44           C  
ATOM   1058  CG2 ILE A 145       7.109  21.172  16.281  1.00 98.44           C  
ATOM   1059  CD1 ILE A 145       7.516  24.125  16.250  1.00 98.44           C  
ATOM   1060  N   ALA A 146       3.855  20.922  16.656  1.00 98.50           N  
ATOM   1061  CA  ALA A 146       3.209  19.672  16.281  1.00 98.50           C  
ATOM   1062  C   ALA A 146       3.904  19.031  15.078  1.00 98.50           C  
ATOM   1063  CB  ALA A 146       1.732  19.906  15.977  1.00 98.50           C  
ATOM   1064  O   ALA A 146       4.020  19.656  14.023  1.00 98.50           O  
ATOM   1065  N   LEU A 147       4.371  17.828  15.227  1.00 98.62           N  
ATOM   1066  CA  LEU A 147       5.027  17.141  14.117  1.00 98.62           C  
ATOM   1067  C   LEU A 147       4.008  16.453  13.219  1.00 98.62           C  
ATOM   1068  CB  LEU A 147       6.031  16.109  14.648  1.00 98.62           C  
ATOM   1069  O   LEU A 147       3.133  15.727  13.703  1.00 98.62           O  
ATOM   1070  CG  LEU A 147       7.328  16.656  15.242  1.00 98.62           C  
ATOM   1071  CD1 LEU A 147       8.281  15.523  15.586  1.00 98.62           C  
ATOM   1072  CD2 LEU A 147       7.980  17.641  14.273  1.00 98.62           C  
ATOM   1073  N   PHE A 148       4.047  16.766  12.000  1.00 97.81           N  
ATOM   1074  CA  PHE A 148       3.326  16.047  10.945  1.00 97.81           C  
ATOM   1075  C   PHE A 148       4.203  14.969  10.328  1.00 97.81           C  
ATOM   1076  CB  PHE A 148       2.859  17.031   9.859  1.00 97.81           C  
ATOM   1077  O   PHE A 148       5.191  15.266   9.656  1.00 97.81           O  
ATOM   1078  CG  PHE A 148       1.915  16.422   8.859  1.00 97.81           C  
ATOM   1079  CD1 PHE A 148       2.387  15.578   7.859  1.00 97.81           C  
ATOM   1080  CD2 PHE A 148       0.555  16.688   8.914  1.00 97.81           C  
ATOM   1081  CE1 PHE A 148       1.516  15.016   6.934  1.00 97.81           C  
ATOM   1082  CE2 PHE A 148      -0.323  16.125   7.992  1.00 97.81           C  
ATOM   1083  CZ  PHE A 148       0.160  15.289   7.004  1.00 97.81           C  
ATOM   1084  N   ILE A 149       3.809  13.703  10.570  1.00 98.00           N  
ATOM   1085  CA  ILE A 149       4.711  12.617  10.219  1.00 98.00           C  
ATOM   1086  C   ILE A 149       3.900  11.383   9.836  1.00 98.00           C  
ATOM   1087  CB  ILE A 149       5.676  12.281  11.383  1.00 98.00           C  
ATOM   1088  O   ILE A 149       2.840  11.125  10.406  1.00 98.00           O  
ATOM   1089  CG1 ILE A 149       6.672  11.203  10.953  1.00 98.00           C  
ATOM   1090  CG2 ILE A 149       4.891  11.852  12.625  1.00 98.00           C  
ATOM   1091  CD1 ILE A 149       7.871  11.062  11.875  1.00 98.00           C  
ATOM   1092  N   TYR A 150       4.414  10.602   8.883  1.00 97.44           N  
ATOM   1093  CA  TYR A 150       3.736   9.391   8.438  1.00 97.44           C  
ATOM   1094  C   TYR A 150       4.117   8.195   9.305  1.00 97.44           C  
ATOM   1095  CB  TYR A 150       4.074   9.094   6.969  1.00 97.44           C  
ATOM   1096  O   TYR A 150       5.242   8.125   9.812  1.00 97.44           O  
ATOM   1097  CG  TYR A 150       3.293   9.938   5.988  1.00 97.44           C  
ATOM   1098  CD1 TYR A 150       2.102   9.469   5.438  1.00 97.44           C  
ATOM   1099  CD2 TYR A 150       3.746  11.195   5.609  1.00 97.44           C  
ATOM   1100  CE1 TYR A 150       1.381  10.242   4.531  1.00 97.44           C  
ATOM   1101  CE2 TYR A 150       3.035  11.977   4.703  1.00 97.44           C  
ATOM   1102  OH  TYR A 150       1.145  12.258   3.273  1.00 97.44           O  
ATOM   1103  CZ  TYR A 150       1.854  11.492   4.172  1.00 97.44           C  
ATOM   1104  N   TYR A 151       3.244   7.285   9.422  1.00 98.06           N  
ATOM   1105  CA  TYR A 151       3.301   6.242  10.438  1.00 98.06           C  
ATOM   1106  C   TYR A 151       4.488   5.316  10.203  1.00 98.06           C  
ATOM   1107  CB  TYR A 151       2.002   5.430  10.453  1.00 98.06           C  
ATOM   1108  O   TYR A 151       5.094   4.820  11.156  1.00 98.06           O  
ATOM   1109  CG  TYR A 151       1.906   4.457  11.602  1.00 98.06           C  
ATOM   1110  CD1 TYR A 151       1.700   3.098  11.367  1.00 98.06           C  
ATOM   1111  CD2 TYR A 151       2.020   4.891  12.914  1.00 98.06           C  
ATOM   1112  CE1 TYR A 151       1.608   2.195  12.422  1.00 98.06           C  
ATOM   1113  CE2 TYR A 151       1.929   3.998  13.977  1.00 98.06           C  
ATOM   1114  OH  TYR A 151       1.634   1.768  14.773  1.00 98.06           O  
ATOM   1115  CZ  TYR A 151       1.725   2.656  13.727  1.00 98.06           C  
ATOM   1116  N   ASN A 152       4.805   5.012   8.977  1.00 97.94           N  
ATOM   1117  CA  ASN A 152       5.887   4.070   8.711  1.00 97.94           C  
ATOM   1118  C   ASN A 152       7.203   4.539   9.328  1.00 97.94           C  
ATOM   1119  CB  ASN A 152       6.051   3.850   7.207  1.00 97.94           C  
ATOM   1120  O   ASN A 152       7.980   3.732   9.828  1.00 97.94           O  
ATOM   1121  CG  ASN A 152       6.938   2.664   6.883  1.00 97.94           C  
ATOM   1122  ND2 ASN A 152       7.949   2.891   6.055  1.00 97.94           N  
ATOM   1123  OD1 ASN A 152       6.711   1.554   7.367  1.00 97.94           O  
ATOM   1124  N   VAL A 153       7.461   5.820   9.297  1.00 97.69           N  
ATOM   1125  CA  VAL A 153       8.664   6.387   9.898  1.00 97.69           C  
ATOM   1126  C   VAL A 153       8.656   6.152  11.406  1.00 97.69           C  
ATOM   1127  CB  VAL A 153       8.797   7.895   9.594  1.00 97.69           C  
ATOM   1128  O   VAL A 153       9.688   5.832  12.000  1.00 97.69           O  
ATOM   1129  CG1 VAL A 153      10.047   8.477  10.250  1.00 97.69           C  
ATOM   1130  CG2 VAL A 153       8.828   8.133   8.086  1.00 97.69           C  
ATOM   1131  N   ILE A 154       7.508   6.270  11.984  1.00 98.31           N  
ATOM   1132  CA  ILE A 154       7.340   6.051  13.414  1.00 98.31           C  
ATOM   1133  C   ILE A 154       7.555   4.574  13.742  1.00 98.31           C  
ATOM   1134  CB  ILE A 154       5.941   6.508  13.898  1.00 98.31           C  
ATOM   1135  O   ILE A 154       8.328   4.238  14.648  1.00 98.31           O  
ATOM   1136  CG1 ILE A 154       5.742   8.000  13.617  1.00 98.31           C  
ATOM   1137  CG2 ILE A 154       5.754   6.199  15.383  1.00 98.31           C  
ATOM   1138  CD1 ILE A 154       4.332   8.500  13.906  1.00 98.31           C  
ATOM   1139  N   LEU A 155       6.883   3.752  12.961  1.00 97.62           N  
ATOM   1140  CA  LEU A 155       6.930   2.318  13.219  1.00 97.62           C  
ATOM   1141  C   LEU A 155       8.352   1.788  13.094  1.00 97.62           C  
ATOM   1142  CB  LEU A 155       6.004   1.568  12.258  1.00 97.62           C  
ATOM   1143  O   LEU A 155       8.797   0.984  13.914  1.00 97.62           O  
ATOM   1144  CG  LEU A 155       5.887   0.058  12.469  1.00 97.62           C  
ATOM   1145  CD1 LEU A 155       5.301  -0.243  13.844  1.00 97.62           C  
ATOM   1146  CD2 LEU A 155       5.035  -0.570  11.367  1.00 97.62           C  
ATOM   1147  N   LYS A 156       9.047   2.184  12.055  1.00 96.94           N  
ATOM   1148  CA  LYS A 156      10.414   1.735  11.836  1.00 96.94           C  
ATOM   1149  C   LYS A 156      11.297   2.033  13.047  1.00 96.94           C  
ATOM   1150  CB  LYS A 156      11.000   2.398  10.586  1.00 96.94           C  
ATOM   1151  O   LYS A 156      12.164   1.234  13.398  1.00 96.94           O  
ATOM   1152  CG  LYS A 156      12.430   1.983  10.281  1.00 96.94           C  
ATOM   1153  CD  LYS A 156      12.531   0.491   9.992  1.00 96.94           C  
ATOM   1154  CE  LYS A 156      13.938   0.094   9.562  1.00 96.94           C  
ATOM   1155  NZ  LYS A 156      14.031  -1.362   9.242  1.00 96.94           N  
ATOM   1156  N   ARG A 157      11.062   3.078  13.688  1.00 96.69           N  
ATOM   1157  CA  ARG A 157      11.852   3.488  14.844  1.00 96.69           C  
ATOM   1158  C   ARG A 157      11.367   2.789  16.109  1.00 96.69           C  
ATOM   1159  CB  ARG A 157      11.789   5.008  15.031  1.00 96.69           C  
ATOM   1160  O   ARG A 157      12.133   2.631  17.062  1.00 96.69           O  
ATOM   1161  CG  ARG A 157      12.492   5.789  13.938  1.00 96.69           C  
ATOM   1162  CD  ARG A 157      12.352   7.289  14.133  1.00 96.69           C  
ATOM   1163  NE  ARG A 157      13.383   8.031  13.406  1.00 96.69           N  
ATOM   1164  NH1 ARG A 157      12.297   7.961  11.367  1.00 96.69           N  
ATOM   1165  NH2 ARG A 157      14.328   9.008  11.555  1.00 96.69           N  
ATOM   1166  CZ  ARG A 157      13.328   8.328  12.117  1.00 96.69           C  
ATOM   1167  N   GLY A 158      10.242   2.379  16.156  1.00 97.44           N  
ATOM   1168  CA  GLY A 158       9.570   1.937  17.359  1.00 97.44           C  
ATOM   1169  C   GLY A 158       8.742   3.027  18.016  1.00 97.44           C  
ATOM   1170  O   GLY A 158       9.258   4.105  18.328  1.00 97.44           O  
ATOM   1171  N   VAL A 159       7.543   2.734  18.297  1.00 97.88           N  
ATOM   1172  CA  VAL A 159       6.570   3.719  18.781  1.00 97.88           C  
ATOM   1173  C   VAL A 159       7.043   4.309  20.109  1.00 97.88           C  
ATOM   1174  CB  VAL A 159       5.168   3.098  18.938  1.00 97.88           C  
ATOM   1175  O   VAL A 159       7.043   5.531  20.281  1.00 97.88           O  
ATOM   1176  CG1 VAL A 159       4.223   4.070  19.641  1.00 97.88           C  
ATOM   1177  CG2 VAL A 159       4.602   2.697  17.578  1.00 97.88           C  
ATOM   1178  N   LYS A 160       7.434   3.461  20.984  1.00 97.75           N  
ATOM   1179  CA  LYS A 160       7.891   3.941  22.281  1.00 97.75           C  
ATOM   1180  C   LYS A 160       9.109   4.852  22.141  1.00 97.75           C  
ATOM   1181  CB  LYS A 160       8.227   2.766  23.203  1.00 97.75           C  
ATOM   1182  O   LYS A 160       9.148   5.941  22.719  1.00 97.75           O  
ATOM   1183  CG  LYS A 160       8.641   3.176  24.609  1.00 97.75           C  
ATOM   1184  CD  LYS A 160       8.867   1.964  25.500  1.00 97.75           C  
ATOM   1185  CE  LYS A 160       9.320   2.373  26.891  1.00 97.75           C  
ATOM   1186  NZ  LYS A 160       9.516   1.188  27.781  1.00 97.75           N  
ATOM   1187  N   LYS A 161      10.102   4.402  21.391  1.00 97.88           N  
ATOM   1188  CA  LYS A 161      11.305   5.203  21.172  1.00 97.88           C  
ATOM   1189  C   LYS A 161      10.961   6.531  20.500  1.00 97.88           C  
ATOM   1190  CB  LYS A 161      12.312   4.434  20.328  1.00 97.88           C  
ATOM   1191  O   LYS A 161      11.516   7.570  20.844  1.00 97.88           O  
ATOM   1192  CG  LYS A 161      13.633   5.160  20.125  1.00 97.88           C  
ATOM   1193  CD  LYS A 161      14.625   4.316  19.328  1.00 97.88           C  
ATOM   1194  CE  LYS A 161      15.922   5.066  19.078  1.00 97.88           C  
ATOM   1195  NZ  LYS A 161      16.875   4.273  18.234  1.00 97.88           N  
ATOM   1196  N   PHE A 162      10.047   6.500  19.547  1.00 98.38           N  
ATOM   1197  CA  PHE A 162       9.609   7.699  18.844  1.00 98.38           C  
ATOM   1198  C   PHE A 162       9.016   8.711  19.812  1.00 98.38           C  
ATOM   1199  CB  PHE A 162       8.570   7.348  17.766  1.00 98.38           C  
ATOM   1200  O   PHE A 162       9.461   9.859  19.875  1.00 98.38           O  
ATOM   1201  CG  PHE A 162       7.891   8.547  17.156  1.00 98.38           C  
ATOM   1202  CD1 PHE A 162       6.598   8.883  17.531  1.00 98.38           C  
ATOM   1203  CD2 PHE A 162       8.547   9.336  16.219  1.00 98.38           C  
ATOM   1204  CE1 PHE A 162       5.965   9.992  16.984  1.00 98.38           C  
ATOM   1205  CE2 PHE A 162       7.922  10.445  15.664  1.00 98.38           C  
ATOM   1206  CZ  PHE A 162       6.629  10.773  16.047  1.00 98.38           C  
ATOM   1207  N   VAL A 163       8.133   8.289  20.672  1.00 98.25           N  
ATOM   1208  CA  VAL A 163       7.418   9.188  21.578  1.00 98.25           C  
ATOM   1209  C   VAL A 163       8.375   9.719  22.641  1.00 98.25           C  
ATOM   1210  CB  VAL A 163       6.211   8.492  22.234  1.00 98.25           C  
ATOM   1211  O   VAL A 163       8.336  10.906  22.984  1.00 98.25           O  
ATOM   1212  CG1 VAL A 163       5.590   9.398  23.297  1.00 98.25           C  
ATOM   1213  CG2 VAL A 163       5.172   8.109  21.188  1.00 98.25           C  
ATOM   1214  N   THR A 164       9.250   8.891  23.141  1.00 98.12           N  
ATOM   1215  CA  THR A 164      10.219   9.352  24.141  1.00 98.12           C  
ATOM   1216  C   THR A 164      11.172  10.383  23.547  1.00 98.12           C  
ATOM   1217  CB  THR A 164      11.023   8.172  24.719  1.00 98.12           C  
ATOM   1218  O   THR A 164      11.523  11.359  24.203  1.00 98.12           O  
ATOM   1219  CG2 THR A 164      10.141   7.254  25.547  1.00 98.12           C  
ATOM   1220  OG1 THR A 164      11.586   7.414  23.641  1.00 98.12           O  
ATOM   1221  N   THR A 165      11.547  10.125  22.312  1.00 98.19           N  
ATOM   1222  CA  THR A 165      12.406  11.086  21.625  1.00 98.19           C  
ATOM   1223  C   THR A 165      11.703  12.438  21.500  1.00 98.19           C  
ATOM   1224  CB  THR A 165      12.805  10.578  20.219  1.00 98.19           C  
ATOM   1225  O   THR A 165      12.320  13.484  21.703  1.00 98.19           O  
ATOM   1226  CG2 THR A 165      13.664  11.609  19.484  1.00 98.19           C  
ATOM   1227  OG1 THR A 165      13.539   9.359  20.344  1.00 98.19           O  
ATOM   1228  N   LEU A 166      10.414  12.453  21.172  1.00 98.25           N  
ATOM   1229  CA  LEU A 166       9.672  13.695  21.062  1.00 98.25           C  
ATOM   1230  C   LEU A 166       9.633  14.430  22.406  1.00 98.25           C  
ATOM   1231  CB  LEU A 166       8.242  13.430  20.578  1.00 98.25           C  
ATOM   1232  O   LEU A 166       9.867  15.641  22.453  1.00 98.25           O  
ATOM   1233  CG  LEU A 166       8.102  12.867  19.156  1.00 98.25           C  
ATOM   1234  CD1 LEU A 166       6.652  12.938  18.703  1.00 98.25           C  
ATOM   1235  CD2 LEU A 166       9.008  13.617  18.203  1.00 98.25           C  
ATOM   1236  N   LYS A 167       9.367  13.680  23.422  1.00 97.50           N  
ATOM   1237  CA  LYS A 167       9.320  14.273  24.766  1.00 97.50           C  
ATOM   1238  C   LYS A 167      10.648  14.930  25.109  1.00 97.50           C  
ATOM   1239  CB  LYS A 167       8.969  13.211  25.797  1.00 97.50           C  
ATOM   1240  O   LYS A 167      10.672  16.078  25.578  1.00 97.50           O  
ATOM   1241  CG  LYS A 167       9.016  13.711  27.234  1.00 97.50           C  
ATOM   1242  CD  LYS A 167       8.016  14.836  27.469  1.00 97.50           C  
ATOM   1243  CE  LYS A 167       8.023  15.289  28.922  1.00 97.50           C  
ATOM   1244  NZ  LYS A 167       6.992  16.344  29.188  1.00 97.50           N  
ATOM   1245  N   GLU A 168      11.719  14.258  24.859  1.00 97.50           N  
ATOM   1246  CA  GLU A 168      13.047  14.773  25.172  1.00 97.50           C  
ATOM   1247  C   GLU A 168      13.375  16.000  24.328  1.00 97.50           C  
ATOM   1248  CB  GLU A 168      14.109  13.688  24.938  1.00 97.50           C  
ATOM   1249  O   GLU A 168      14.109  16.891  24.766  1.00 97.50           O  
ATOM   1250  CG  GLU A 168      14.047  12.555  25.953  1.00 97.50           C  
ATOM   1251  CD  GLU A 168      14.906  11.359  25.562  1.00 97.50           C  
ATOM   1252  OE1 GLU A 168      14.953  10.375  26.344  1.00 97.50           O  
ATOM   1253  OE2 GLU A 168      15.539  11.414  24.484  1.00 97.50           O  
ATOM   1254  N   THR A 169      12.898  16.047  23.156  1.00 97.56           N  
ATOM   1255  CA  THR A 169      13.156  17.141  22.219  1.00 97.56           C  
ATOM   1256  C   THR A 169      12.305  18.359  22.578  1.00 97.56           C  
ATOM   1257  CB  THR A 169      12.875  16.719  20.766  1.00 97.56           C  
ATOM   1258  O   THR A 169      12.672  19.484  22.250  1.00 97.56           O  
ATOM   1259  CG2 THR A 169      13.234  17.828  19.797  1.00 97.56           C  
ATOM   1260  OG1 THR A 169      13.648  15.555  20.453  1.00 97.56           O  
ATOM   1261  N   GLY A 170      11.141  18.188  23.219  1.00 97.19           N  
ATOM   1262  CA  GLY A 170      10.234  19.266  23.594  1.00 97.19           C  
ATOM   1263  C   GLY A 170       9.109  19.469  22.594  1.00 97.19           C  
ATOM   1264  O   GLY A 170       8.516  20.547  22.531  1.00 97.19           O  
ATOM   1265  N   VAL A 171       8.836  18.438  21.719  1.00 97.56           N  
ATOM   1266  CA  VAL A 171       7.703  18.469  20.797  1.00 97.56           C  
ATOM   1267  C   VAL A 171       6.406  18.203  21.562  1.00 97.56           C  
ATOM   1268  CB  VAL A 171       7.879  17.438  19.656  1.00 97.56           C  
ATOM   1269  O   VAL A 171       6.371  17.344  22.453  1.00 97.56           O  
ATOM   1270  CG1 VAL A 171       6.605  17.328  18.828  1.00 97.56           C  
ATOM   1271  CG2 VAL A 171       9.070  17.828  18.781  1.00 97.56           C  
ATOM   1272  N   HIS A 172       5.340  18.875  21.188  1.00 97.44           N  
ATOM   1273  CA  HIS A 172       4.133  18.875  22.016  1.00 97.44           C  
ATOM   1274  C   HIS A 172       3.059  17.969  21.406  1.00 97.44           C  
ATOM   1275  CB  HIS A 172       3.596  20.297  22.188  1.00 97.44           C  
ATOM   1276  O   HIS A 172       2.158  17.516  22.109  1.00 97.44           O  
ATOM   1277  CG  HIS A 172       4.535  21.203  22.906  1.00 97.44           C  
ATOM   1278  CD2 HIS A 172       4.598  21.562  24.203  1.00 97.44           C  
ATOM   1279  ND1 HIS A 172       5.562  21.875  22.266  1.00 97.44           N  
ATOM   1280  CE1 HIS A 172       6.219  22.594  23.156  1.00 97.44           C  
ATOM   1281  NE2 HIS A 172       5.652  22.438  24.344  1.00 97.44           N  
ATOM   1282  N   GLY A 173       3.078  17.828  20.125  1.00 98.25           N  
ATOM   1283  CA  GLY A 173       2.008  17.062  19.516  1.00 98.25           C  
ATOM   1284  C   GLY A 173       2.430  16.391  18.219  1.00 98.25           C  
ATOM   1285  O   GLY A 173       3.521  16.641  17.703  1.00 98.25           O  
ATOM   1286  N   ILE A 174       1.540  15.477  17.750  1.00 98.69           N  
ATOM   1287  CA  ILE A 174       1.787  14.773  16.484  1.00 98.69           C  
ATOM   1288  C   ILE A 174       0.499  14.703  15.672  1.00 98.69           C  
ATOM   1289  CB  ILE A 174       2.336  13.352  16.734  1.00 98.69           C  
ATOM   1290  O   ILE A 174      -0.597  14.633  16.234  1.00 98.69           O  
ATOM   1291  CG1 ILE A 174       1.401  12.570  17.672  1.00 98.69           C  
ATOM   1292  CG2 ILE A 174       3.756  13.414  17.312  1.00 98.69           C  
ATOM   1293  CD1 ILE A 174       1.781  11.109  17.859  1.00 98.69           C  
ATOM   1294  N   ILE A 175       0.653  14.859  14.422  1.00 98.06           N  
ATOM   1295  CA  ILE A 175      -0.354  14.617  13.398  1.00 98.06           C  
ATOM   1296  C   ILE A 175       0.126  13.523  12.445  1.00 98.06           C  
ATOM   1297  CB  ILE A 175      -0.676  15.906  12.609  1.00 98.06           C  
ATOM   1298  O   ILE A 175       1.123  13.695  11.742  1.00 98.06           O  
ATOM   1299  CG1 ILE A 175      -1.104  17.031  13.562  1.00 98.06           C  
ATOM   1300  CG2 ILE A 175      -1.757  15.641  11.555  1.00 98.06           C  
ATOM   1301  CD1 ILE A 175      -0.984  18.422  12.977  1.00 98.06           C  
ATOM   1302  N   VAL A 176      -0.542  12.406  12.508  1.00 98.12           N  
ATOM   1303  CA  VAL A 176      -0.202  11.266  11.656  1.00 98.12           C  
ATOM   1304  C   VAL A 176      -1.345  10.992  10.680  1.00 98.12           C  
ATOM   1305  CB  VAL A 176       0.104  10.008  12.484  1.00 98.12           C  
ATOM   1306  O   VAL A 176      -2.254  10.219  10.984  1.00 98.12           O  
ATOM   1307  CG1 VAL A 176       0.727   8.922  11.609  1.00 98.12           C  
ATOM   1308  CG2 VAL A 176       1.026  10.344  13.656  1.00 98.12           C  
ATOM   1309  N   PRO A 177      -1.268  11.516   9.484  1.00 95.12           N  
ATOM   1310  CA  PRO A 177      -2.430  11.578   8.594  1.00 95.12           C  
ATOM   1311  C   PRO A 177      -2.883  10.203   8.117  1.00 95.12           C  
ATOM   1312  CB  PRO A 177      -1.930  12.430   7.426  1.00 95.12           C  
ATOM   1313  O   PRO A 177      -4.023  10.047   7.668  1.00 95.12           O  
ATOM   1314  CG  PRO A 177      -0.440  12.312   7.477  1.00 95.12           C  
ATOM   1315  CD  PRO A 177      -0.019  12.203   8.914  1.00 95.12           C  
ATOM   1316  N   ASP A 178      -2.006   9.188   8.211  1.00 96.19           N  
ATOM   1317  CA  ASP A 178      -2.379   7.863   7.719  1.00 96.19           C  
ATOM   1318  C   ASP A 178      -2.701   6.918   8.867  1.00 96.19           C  
ATOM   1319  CB  ASP A 178      -1.262   7.281   6.852  1.00 96.19           C  
ATOM   1320  O   ASP A 178      -2.680   5.695   8.703  1.00 96.19           O  
ATOM   1321  CG  ASP A 178       0.075   7.223   7.570  1.00 96.19           C  
ATOM   1322  OD1 ASP A 178       0.242   7.902   8.602  1.00 96.19           O  
ATOM   1323  OD2 ASP A 178       0.971   6.492   7.094  1.00 96.19           O  
ATOM   1324  N   VAL A 179      -2.906   7.461  10.055  1.00 97.69           N  
ATOM   1325  CA  VAL A 179      -3.389   6.684  11.195  1.00 97.69           C  
ATOM   1326  C   VAL A 179      -4.789   7.152  11.586  1.00 97.69           C  
ATOM   1327  CB  VAL A 179      -2.434   6.793  12.406  1.00 97.69           C  
ATOM   1328  O   VAL A 179      -4.938   8.086  12.375  1.00 97.69           O  
ATOM   1329  CG1 VAL A 179      -2.996   6.039  13.609  1.00 97.69           C  
ATOM   1330  CG2 VAL A 179      -1.047   6.266  12.039  1.00 97.69           C  
ATOM   1331  N   PRO A 180      -5.789   6.484  11.047  1.00 96.75           N  
ATOM   1332  CA  PRO A 180      -7.168   6.801  11.430  1.00 96.75           C  
ATOM   1333  C   PRO A 180      -7.531   6.250  12.812  1.00 96.75           C  
ATOM   1334  CB  PRO A 180      -8.000   6.133  10.336  1.00 96.75           C  
ATOM   1335  O   PRO A 180      -6.684   5.664  13.492  1.00 96.75           O  
ATOM   1336  CG  PRO A 180      -7.242   4.902   9.969  1.00 96.75           C  
ATOM   1337  CD  PRO A 180      -5.773   5.203  10.062  1.00 96.75           C  
ATOM   1338  N   LEU A 181      -8.742   6.480  13.203  1.00 97.50           N  
ATOM   1339  CA  LEU A 181      -9.234   6.125  14.531  1.00 97.50           C  
ATOM   1340  C   LEU A 181      -8.953   4.656  14.836  1.00 97.50           C  
ATOM   1341  CB  LEU A 181     -10.742   6.398  14.633  1.00 97.50           C  
ATOM   1342  O   LEU A 181      -8.477   4.328  15.930  1.00 97.50           O  
ATOM   1343  CG  LEU A 181     -11.406   6.004  15.953  1.00 97.50           C  
ATOM   1344  CD1 LEU A 181     -10.805   6.793  17.109  1.00 97.50           C  
ATOM   1345  CD2 LEU A 181     -12.914   6.227  15.875  1.00 97.50           C  
ATOM   1346  N   GLU A 182      -9.133   3.754  13.859  1.00 95.81           N  
ATOM   1347  CA  GLU A 182      -9.008   2.309  14.023  1.00 95.81           C  
ATOM   1348  C   GLU A 182      -7.586   1.914  14.398  1.00 95.81           C  
ATOM   1349  CB  GLU A 182      -9.430   1.588  12.734  1.00 95.81           C  
ATOM   1350  O   GLU A 182      -7.375   0.907  15.078  1.00 95.81           O  
ATOM   1351  CG  GLU A 182     -10.922   1.673  12.445  1.00 95.81           C  
ATOM   1352  CD  GLU A 182     -11.328   2.979  11.781  1.00 95.81           C  
ATOM   1353  OE1 GLU A 182     -12.523   3.145  11.453  1.00 95.81           O  
ATOM   1354  OE2 GLU A 182     -10.445   3.844  11.586  1.00 95.81           O  
ATOM   1355  N   GLU A 183      -6.648   2.709  14.008  1.00 97.19           N  
ATOM   1356  CA  GLU A 183      -5.258   2.279  14.109  1.00 97.19           C  
ATOM   1357  C   GLU A 183      -4.488   3.137  15.109  1.00 97.19           C  
ATOM   1358  CB  GLU A 183      -4.578   2.330  12.742  1.00 97.19           C  
ATOM   1359  O   GLU A 183      -3.256   3.092  15.156  1.00 97.19           O  
ATOM   1360  CG  GLU A 183      -5.238   1.444  11.695  1.00 97.19           C  
ATOM   1361  CD  GLU A 183      -5.156  -0.038  12.023  1.00 97.19           C  
ATOM   1362  OE1 GLU A 183      -5.812  -0.851  11.336  1.00 97.19           O  
ATOM   1363  OE2 GLU A 183      -4.430  -0.388  12.984  1.00 97.19           O  
ATOM   1364  N   THR A 184      -5.172   3.869  15.953  1.00 97.06           N  
ATOM   1365  CA  THR A 184      -4.504   4.852  16.797  1.00 97.06           C  
ATOM   1366  C   THR A 184      -4.051   4.215  18.109  1.00 97.06           C  
ATOM   1367  CB  THR A 184      -5.426   6.047  17.094  1.00 97.06           C  
ATOM   1368  O   THR A 184      -3.217   4.777  18.812  1.00 97.06           O  
ATOM   1369  CG2 THR A 184      -5.750   6.828  15.828  1.00 97.06           C  
ATOM   1370  OG1 THR A 184      -6.648   5.570  17.672  1.00 97.06           O  
ATOM   1371  N   GLU A 185      -4.562   3.086  18.500  1.00 95.31           N  
ATOM   1372  CA  GLU A 185      -4.473   2.584  19.875  1.00 95.31           C  
ATOM   1373  C   GLU A 185      -3.025   2.527  20.344  1.00 95.31           C  
ATOM   1374  CB  GLU A 185      -5.117   1.198  19.984  1.00 95.31           C  
ATOM   1375  O   GLU A 185      -2.682   3.104  21.375  1.00 95.31           O  
ATOM   1376  CG  GLU A 185      -5.172   0.654  21.406  1.00 95.31           C  
ATOM   1377  CD  GLU A 185      -5.855  -0.700  21.500  1.00 95.31           C  
ATOM   1378  OE1 GLU A 185      -5.945  -1.256  22.609  1.00 95.31           O  
ATOM   1379  OE2 GLU A 185      -6.309  -1.208  20.453  1.00 95.31           O  
ATOM   1380  N   LEU A 186      -2.182   1.877  19.641  1.00 95.56           N  
ATOM   1381  CA  LEU A 186      -0.794   1.706  20.047  1.00 95.56           C  
ATOM   1382  C   LEU A 186      -0.102   3.057  20.203  1.00 95.56           C  
ATOM   1383  CB  LEU A 186      -0.036   0.843  19.031  1.00 95.56           C  
ATOM   1384  O   LEU A 186       0.505   3.334  21.234  1.00 95.56           O  
ATOM   1385  CG  LEU A 186       1.446   0.602  19.328  1.00 95.56           C  
ATOM   1386  CD1 LEU A 186       1.611  -0.219  20.594  1.00 95.56           C  
ATOM   1387  CD2 LEU A 186       2.115  -0.093  18.141  1.00 95.56           C  
ATOM   1388  N   LEU A 187      -0.201   3.875  19.234  1.00 97.75           N  
ATOM   1389  CA  LEU A 187       0.465   5.172  19.234  1.00 97.75           C  
ATOM   1390  C   LEU A 187      -0.161   6.105  20.266  1.00 97.75           C  
ATOM   1391  CB  LEU A 187       0.396   5.809  17.844  1.00 97.75           C  
ATOM   1392  O   LEU A 187       0.551   6.770  21.031  1.00 97.75           O  
ATOM   1393  CG  LEU A 187       1.074   7.168  17.688  1.00 97.75           C  
ATOM   1394  CD1 LEU A 187       2.537   7.086  18.109  1.00 97.75           C  
ATOM   1395  CD2 LEU A 187       0.957   7.664  16.250  1.00 97.75           C  
ATOM   1396  N   ARG A 188      -1.446   6.090  20.328  1.00 97.50           N  
ATOM   1397  CA  ARG A 188      -2.158   6.957  21.250  1.00 97.50           C  
ATOM   1398  C   ARG A 188      -1.819   6.605  22.703  1.00 97.50           C  
ATOM   1399  CB  ARG A 188      -3.670   6.859  21.031  1.00 97.50           C  
ATOM   1400  O   ARG A 188      -1.555   7.492  23.516  1.00 97.50           O  
ATOM   1401  CG  ARG A 188      -4.484   7.793  21.922  1.00 97.50           C  
ATOM   1402  CD  ARG A 188      -5.980   7.617  21.703  1.00 97.50           C  
ATOM   1403  NE  ARG A 188      -6.422   6.273  22.062  1.00 97.50           N  
ATOM   1404  NH1 ARG A 188      -8.672   6.730  21.828  1.00 97.50           N  
ATOM   1405  NH2 ARG A 188      -7.984   4.637  22.453  1.00 97.50           N  
ATOM   1406  CZ  ARG A 188      -7.691   5.883  22.109  1.00 97.50           C  
ATOM   1407  N   ASN A 189      -1.801   5.340  23.031  1.00 97.12           N  
ATOM   1408  CA  ASN A 189      -1.486   4.902  24.391  1.00 97.12           C  
ATOM   1409  C   ASN A 189      -0.081   5.328  24.812  1.00 97.12           C  
ATOM   1410  CB  ASN A 189      -1.641   3.385  24.516  1.00 97.12           C  
ATOM   1411  O   ASN A 189       0.130   5.773  25.938  1.00 97.12           O  
ATOM   1412  CG  ASN A 189      -3.090   2.941  24.500  1.00 97.12           C  
ATOM   1413  ND2 ASN A 189      -3.314   1.656  24.250  1.00 97.12           N  
ATOM   1414  OD1 ASN A 189      -4.004   3.750  24.703  1.00 97.12           O  
ATOM   1415  N   GLU A 190       0.813   5.211  23.922  1.00 97.56           N  
ATOM   1416  CA  GLU A 190       2.182   5.613  24.234  1.00 97.56           C  
ATOM   1417  C   GLU A 190       2.301   7.129  24.344  1.00 97.56           C  
ATOM   1418  CB  GLU A 190       3.152   5.078  23.172  1.00 97.56           C  
ATOM   1419  O   GLU A 190       2.996   7.645  25.219  1.00 97.56           O  
ATOM   1420  CG  GLU A 190       3.385   3.578  23.250  1.00 97.56           C  
ATOM   1421  CD  GLU A 190       3.924   3.123  24.609  1.00 97.56           C  
ATOM   1422  OE1 GLU A 190       3.578   2.006  25.047  1.00 97.56           O  
ATOM   1423  OE2 GLU A 190       4.695   3.893  25.219  1.00 97.56           O  
ATOM   1424  N   ALA A 191       1.664   7.824  23.453  1.00 97.94           N  
ATOM   1425  CA  ALA A 191       1.716   9.281  23.438  1.00 97.94           C  
ATOM   1426  C   ALA A 191       1.174   9.867  24.734  1.00 97.94           C  
ATOM   1427  CB  ALA A 191       0.932   9.828  22.250  1.00 97.94           C  
ATOM   1428  O   ALA A 191       1.770  10.789  25.312  1.00 97.94           O  
ATOM   1429  N   VAL A 192       0.098   9.336  25.250  1.00 96.44           N  
ATOM   1430  CA  VAL A 192      -0.550   9.836  26.469  1.00 96.44           C  
ATOM   1431  C   VAL A 192       0.400   9.703  27.656  1.00 96.44           C  
ATOM   1432  CB  VAL A 192      -1.870   9.086  26.750  1.00 96.44           C  
ATOM   1433  O   VAL A 192       0.468  10.594  28.500  1.00 96.44           O  
ATOM   1434  CG1 VAL A 192      -2.338   9.344  28.188  1.00 96.44           C  
ATOM   1435  CG2 VAL A 192      -2.947   9.500  25.750  1.00 96.44           C  
ATOM   1436  N   LYS A 193       1.170   8.664  27.688  1.00 96.62           N  
ATOM   1437  CA  LYS A 193       2.104   8.430  28.781  1.00 96.62           C  
ATOM   1438  C   LYS A 193       3.131   9.555  28.891  1.00 96.62           C  
ATOM   1439  CB  LYS A 193       2.811   7.086  28.609  1.00 96.62           C  
ATOM   1440  O   LYS A 193       3.641   9.836  29.969  1.00 96.62           O  
ATOM   1441  CG  LYS A 193       1.896   5.879  28.766  1.00 96.62           C  
ATOM   1442  CD  LYS A 193       2.648   4.574  28.531  1.00 96.62           C  
ATOM   1443  CE  LYS A 193       1.702   3.381  28.484  1.00 96.62           C  
ATOM   1444  NZ  LYS A 193       2.420   2.115  28.156  1.00 96.62           N  
ATOM   1445  N   TYR A 194       3.396  10.109  27.781  1.00 96.50           N  
ATOM   1446  CA  TYR A 194       4.469  11.102  27.766  1.00 96.50           C  
ATOM   1447  C   TYR A 194       3.928  12.492  27.453  1.00 96.50           C  
ATOM   1448  CB  TYR A 194       5.547  10.719  26.750  1.00 96.50           C  
ATOM   1449  O   TYR A 194       4.688  13.391  27.094  1.00 96.50           O  
ATOM   1450  CG  TYR A 194       6.312   9.469  27.125  1.00 96.50           C  
ATOM   1451  CD1 TYR A 194       7.383   9.523  28.016  1.00 96.50           C  
ATOM   1452  CD2 TYR A 194       5.969   8.234  26.578  1.00 96.50           C  
ATOM   1453  CE1 TYR A 194       8.094   8.375  28.359  1.00 96.50           C  
ATOM   1454  CE2 TYR A 194       6.672   7.082  26.906  1.00 96.50           C  
ATOM   1455  OH  TYR A 194       8.430   6.023  28.141  1.00 96.50           O  
ATOM   1456  CZ  TYR A 194       7.727   7.160  27.797  1.00 96.50           C  
ATOM   1457  N   ASN A 195       2.631  12.711  27.500  1.00 96.19           N  
ATOM   1458  CA  ASN A 195       1.948  13.992  27.344  1.00 96.19           C  
ATOM   1459  C   ASN A 195       2.195  14.578  25.953  1.00 96.19           C  
ATOM   1460  CB  ASN A 195       2.387  14.977  28.422  1.00 96.19           C  
ATOM   1461  O   ASN A 195       2.461  15.773  25.812  1.00 96.19           O  
ATOM   1462  CG  ASN A 195       1.949  14.555  29.812  1.00 96.19           C  
ATOM   1463  ND2 ASN A 195       2.797  14.805  30.797  1.00 96.19           N  
ATOM   1464  OD1 ASN A 195       0.856  14.016  29.984  1.00 96.19           O  
ATOM   1465  N   ILE A 196       2.320  13.734  24.984  1.00 98.19           N  
ATOM   1466  CA  ILE A 196       2.311  14.148  23.594  1.00 98.19           C  
ATOM   1467  C   ILE A 196       0.880  14.117  23.047  1.00 98.19           C  
ATOM   1468  CB  ILE A 196       3.227  13.250  22.719  1.00 98.19           C  
ATOM   1469  O   ILE A 196       0.218  13.078  23.094  1.00 98.19           O  
ATOM   1470  CG1 ILE A 196       4.656  13.258  23.281  1.00 98.19           C  
ATOM   1471  CG2 ILE A 196       3.205  13.703  21.266  1.00 98.19           C  
ATOM   1472  CD1 ILE A 196       5.332  14.617  23.234  1.00 98.19           C  
ATOM   1473  N   GLU A 197       0.384  15.242  22.641  1.00 98.44           N  
ATOM   1474  CA  GLU A 197      -1.003  15.344  22.188  1.00 98.44           C  
ATOM   1475  C   GLU A 197      -1.158  14.859  20.750  1.00 98.44           C  
ATOM   1476  CB  GLU A 197      -1.505  16.781  22.328  1.00 98.44           C  
ATOM   1477  O   GLU A 197      -0.532  15.398  19.844  1.00 98.44           O  
ATOM   1478  CG  GLU A 197      -1.536  17.297  23.750  1.00 98.44           C  
ATOM   1479  CD  GLU A 197      -2.035  18.734  23.875  1.00 98.44           C  
ATOM   1480  OE1 GLU A 197      -3.131  18.938  24.438  1.00 98.44           O  
ATOM   1481  OE2 GLU A 197      -1.324  19.641  23.391  1.00 98.44           O  
ATOM   1482  N   MET A 198      -1.994  13.859  20.531  1.00 98.44           N  
ATOM   1483  CA  MET A 198      -2.242  13.320  19.203  1.00 98.44           C  
ATOM   1484  C   MET A 198      -3.494  13.938  18.594  1.00 98.44           C  
ATOM   1485  CB  MET A 198      -2.383  11.797  19.250  1.00 98.44           C  
ATOM   1486  O   MET A 198      -4.609  13.672  19.031  1.00 98.44           O  
ATOM   1487  CG  MET A 198      -2.496  11.148  17.875  1.00 98.44           C  
ATOM   1488  SD  MET A 198      -2.516   9.320  17.969  1.00 98.44           S  
ATOM   1489  CE  MET A 198      -2.668   8.914  16.203  1.00 98.44           C  
ATOM   1490  N   VAL A 199      -3.275  14.727  17.578  1.00 98.44           N  
ATOM   1491  CA  VAL A 199      -4.348  15.375  16.828  1.00 98.44           C  
ATOM   1492  C   VAL A 199      -4.941  14.391  15.820  1.00 98.44           C  
ATOM   1493  CB  VAL A 199      -3.848  16.641  16.109  1.00 98.44           C  
ATOM   1494  O   VAL A 199      -4.211  13.641  15.172  1.00 98.44           O  
ATOM   1495  CG1 VAL A 199      -4.953  17.234  15.234  1.00 98.44           C  
ATOM   1496  CG2 VAL A 199      -3.348  17.672  17.125  1.00 98.44           C  
ATOM   1497  N   LEU A 200      -6.250  14.352  15.734  1.00 98.19           N  
ATOM   1498  CA  LEU A 200      -6.914  13.508  14.750  1.00 98.19           C  
ATOM   1499  C   LEU A 200      -7.719  14.352  13.766  1.00 98.19           C  
ATOM   1500  CB  LEU A 200      -7.832  12.492  15.438  1.00 98.19           C  
ATOM   1501  O   LEU A 200      -7.984  15.531  14.023  1.00 98.19           O  
ATOM   1502  CG  LEU A 200      -7.145  11.461  16.328  1.00 98.19           C  
ATOM   1503  CD1 LEU A 200      -8.180  10.508  16.922  1.00 98.19           C  
ATOM   1504  CD2 LEU A 200      -6.090  10.688  15.539  1.00 98.19           C  
ATOM   1505  N   LEU A 201      -8.039  13.742  12.711  1.00 96.88           N  
ATOM   1506  CA  LEU A 201      -8.625  14.484  11.594  1.00 96.88           C  
ATOM   1507  C   LEU A 201     -10.078  14.086  11.383  1.00 96.88           C  
ATOM   1508  CB  LEU A 201      -7.820  14.242  10.312  1.00 96.88           C  
ATOM   1509  O   LEU A 201     -10.445  12.930  11.586  1.00 96.88           O  
ATOM   1510  CG  LEU A 201      -6.410  14.828  10.281  1.00 96.88           C  
ATOM   1511  CD1 LEU A 201      -5.426  13.875  10.945  1.00 96.88           C  
ATOM   1512  CD2 LEU A 201      -5.988  15.125   8.844  1.00 96.88           C  
ATOM   1513  N   THR A 202     -10.867  15.000  10.961  1.00 96.81           N  
ATOM   1514  CA  THR A 202     -12.180  14.781  10.352  1.00 96.81           C  
ATOM   1515  C   THR A 202     -12.242  15.422   8.969  1.00 96.81           C  
ATOM   1516  CB  THR A 202     -13.305  15.352  11.234  1.00 96.81           C  
ATOM   1517  O   THR A 202     -11.477  16.344   8.664  1.00 96.81           O  
ATOM   1518  CG2 THR A 202     -13.273  14.734  12.633  1.00 96.81           C  
ATOM   1519  OG1 THR A 202     -13.156  16.766  11.344  1.00 96.81           O  
ATOM   1520  N   THR A 203     -13.062  14.875   8.148  1.00 93.44           N  
ATOM   1521  CA  THR A 203     -13.164  15.305   6.758  1.00 93.44           C  
ATOM   1522  C   THR A 203     -14.625  15.398   6.324  1.00 93.44           C  
ATOM   1523  CB  THR A 203     -12.414  14.344   5.816  1.00 93.44           C  
ATOM   1524  O   THR A 203     -15.523  15.023   7.078  1.00 93.44           O  
ATOM   1525  CG2 THR A 203     -11.031  14.000   6.371  1.00 93.44           C  
ATOM   1526  OG1 THR A 203     -13.172  13.141   5.668  1.00 93.44           O  
ATOM   1527  N   PRO A 204     -14.883  15.953   5.102  1.00 89.75           N  
ATOM   1528  CA  PRO A 204     -16.266  16.047   4.609  1.00 89.75           C  
ATOM   1529  C   PRO A 204     -16.938  14.695   4.465  1.00 89.75           C  
ATOM   1530  CB  PRO A 204     -16.094  16.734   3.246  1.00 89.75           C  
ATOM   1531  O   PRO A 204     -18.172  14.617   4.426  1.00 89.75           O  
ATOM   1532  CG  PRO A 204     -14.859  17.562   3.377  1.00 89.75           C  
ATOM   1533  CD  PRO A 204     -13.867  16.812   4.207  1.00 89.75           C  
ATOM   1534  N   THR A 205     -16.156  13.680   4.445  1.00 90.44           N  
ATOM   1535  CA  THR A 205     -16.734  12.352   4.258  1.00 90.44           C  
ATOM   1536  C   THR A 205     -16.906  11.641   5.598  1.00 90.44           C  
ATOM   1537  CB  THR A 205     -15.867  11.500   3.320  1.00 90.44           C  
ATOM   1538  O   THR A 205     -17.375  10.500   5.648  1.00 90.44           O  
ATOM   1539  CG2 THR A 205     -15.758  12.133   1.938  1.00 90.44           C  
ATOM   1540  OG1 THR A 205     -14.555  11.359   3.881  1.00 90.44           O  
ATOM   1541  N   THR A 206     -16.531  12.273   6.680  1.00 94.56           N  
ATOM   1542  CA  THR A 206     -16.656  11.672   8.000  1.00 94.56           C  
ATOM   1543  C   THR A 206     -18.062  11.836   8.555  1.00 94.56           C  
ATOM   1544  CB  THR A 206     -15.641  12.289   8.984  1.00 94.56           C  
ATOM   1545  O   THR A 206     -18.516  12.953   8.797  1.00 94.56           O  
ATOM   1546  CG2 THR A 206     -15.641  11.539  10.320  1.00 94.56           C  
ATOM   1547  OG1 THR A 206     -14.328  12.227   8.414  1.00 94.56           O  
ATOM   1548  N   PRO A 207     -18.734  10.750   8.805  1.00 94.38           N  
ATOM   1549  CA  PRO A 207     -20.078  10.867   9.391  1.00 94.38           C  
ATOM   1550  C   PRO A 207     -20.047  11.391  10.828  1.00 94.38           C  
ATOM   1551  CB  PRO A 207     -20.594   9.430   9.352  1.00 94.38           C  
ATOM   1552  O   PRO A 207     -19.047  11.242  11.523  1.00 94.38           O  
ATOM   1553  CG  PRO A 207     -19.734   8.727   8.352  1.00 94.38           C  
ATOM   1554  CD  PRO A 207     -18.375   9.391   8.359  1.00 94.38           C  
ATOM   1555  N   THR A 208     -21.188  11.906  11.227  1.00 95.25           N  
ATOM   1556  CA  THR A 208     -21.297  12.570  12.516  1.00 95.25           C  
ATOM   1557  C   THR A 208     -20.969  11.594  13.648  1.00 95.25           C  
ATOM   1558  CB  THR A 208     -22.688  13.164  12.734  1.00 95.25           C  
ATOM   1559  O   THR A 208     -20.266  11.945  14.594  1.00 95.25           O  
ATOM   1560  CG2 THR A 208     -22.781  13.906  14.070  1.00 95.25           C  
ATOM   1561  OG1 THR A 208     -22.984  14.086  11.672  1.00 95.25           O  
ATOM   1562  N   GLU A 209     -21.516  10.391  13.578  1.00 96.38           N  
ATOM   1563  CA  GLU A 209     -21.234   9.391  14.609  1.00 96.38           C  
ATOM   1564  C   GLU A 209     -19.750   9.117  14.734  1.00 96.38           C  
ATOM   1565  CB  GLU A 209     -21.984   8.094  14.312  1.00 96.38           C  
ATOM   1566  O   GLU A 209     -19.234   8.945  15.844  1.00 96.38           O  
ATOM   1567  CG  GLU A 209     -23.500   8.203  14.477  1.00 96.38           C  
ATOM   1568  CD  GLU A 209     -23.922   8.633  15.867  1.00 96.38           C  
ATOM   1569  OE1 GLU A 209     -24.938   9.367  15.992  1.00 96.38           O  
ATOM   1570  OE2 GLU A 209     -23.250   8.234  16.844  1.00 96.38           O  
ATOM   1571  N   ARG A 210     -19.094   9.125  13.641  1.00 96.81           N  
ATOM   1572  CA  ARG A 210     -17.656   8.906  13.633  1.00 96.81           C  
ATOM   1573  C   ARG A 210     -16.906  10.141  14.102  1.00 96.81           C  
ATOM   1574  CB  ARG A 210     -17.188   8.508  12.227  1.00 96.81           C  
ATOM   1575  O   ARG A 210     -15.875  10.039  14.758  1.00 96.81           O  
ATOM   1576  CG  ARG A 210     -15.703   8.203  12.141  1.00 96.81           C  
ATOM   1577  CD  ARG A 210     -15.312   7.691  10.758  1.00 96.81           C  
ATOM   1578  NE  ARG A 210     -13.875   7.430  10.672  1.00 96.81           N  
ATOM   1579  NH1 ARG A 210     -14.008   5.285  11.516  1.00 96.81           N  
ATOM   1580  NH2 ARG A 210     -11.977   6.156  10.906  1.00 96.81           N  
ATOM   1581  CZ  ARG A 210     -13.289   6.289  11.031  1.00 96.81           C  
ATOM   1582  N   MET A 211     -17.391  11.281  13.758  1.00 97.31           N  
ATOM   1583  CA  MET A 211     -16.781  12.500  14.297  1.00 97.31           C  
ATOM   1584  C   MET A 211     -16.750  12.453  15.820  1.00 97.31           C  
ATOM   1585  CB  MET A 211     -17.562  13.734  13.836  1.00 97.31           C  
ATOM   1586  O   MET A 211     -15.742  12.812  16.438  1.00 97.31           O  
ATOM   1587  CG  MET A 211     -17.422  14.016  12.344  1.00 97.31           C  
ATOM   1588  SD  MET A 211     -18.344  15.523  11.828  1.00 97.31           S  
ATOM   1589  CE  MET A 211     -17.938  15.547  10.062  1.00 97.31           C  
ATOM   1590  N   LYS A 212     -17.844  12.008  16.391  1.00 97.94           N  
ATOM   1591  CA  LYS A 212     -17.922  11.906  17.844  1.00 97.94           C  
ATOM   1592  C   LYS A 212     -16.859  10.961  18.391  1.00 97.94           C  
ATOM   1593  CB  LYS A 212     -19.328  11.438  18.266  1.00 97.94           C  
ATOM   1594  O   LYS A 212     -16.156  11.305  19.344  1.00 97.94           O  
ATOM   1595  CG  LYS A 212     -19.531  11.367  19.766  1.00 97.94           C  
ATOM   1596  CD  LYS A 212     -20.938  10.930  20.125  1.00 97.94           C  
ATOM   1597  CE  LYS A 212     -21.125  10.828  21.625  1.00 97.94           C  
ATOM   1598  NZ  LYS A 212     -22.516  10.414  21.984  1.00 97.94           N  
ATOM   1599  N   ALA A 213     -16.734   9.797  17.781  1.00 98.06           N  
ATOM   1600  CA  ALA A 213     -15.750   8.812  18.219  1.00 98.06           C  
ATOM   1601  C   ALA A 213     -14.336   9.367  18.109  1.00 98.06           C  
ATOM   1602  CB  ALA A 213     -15.875   7.527  17.406  1.00 98.06           C  
ATOM   1603  O   ALA A 213     -13.508   9.164  19.000  1.00 98.06           O  
ATOM   1604  N   ILE A 214     -14.055  10.078  17.047  1.00 98.12           N  
ATOM   1605  CA  ILE A 214     -12.750  10.688  16.828  1.00 98.12           C  
ATOM   1606  C   ILE A 214     -12.492  11.750  17.891  1.00 98.12           C  
ATOM   1607  CB  ILE A 214     -12.648  11.312  15.414  1.00 98.12           C  
ATOM   1608  O   ILE A 214     -11.422  11.773  18.500  1.00 98.12           O  
ATOM   1609  CG1 ILE A 214     -12.547  10.211  14.352  1.00 98.12           C  
ATOM   1610  CG2 ILE A 214     -11.453  12.266  15.336  1.00 98.12           C  
ATOM   1611  CD1 ILE A 214     -12.727  10.711  12.930  1.00 98.12           C  
ATOM   1612  N   ALA A 215     -13.461  12.609  18.125  1.00 97.81           N  
ATOM   1613  CA  ALA A 215     -13.328  13.703  19.078  1.00 97.81           C  
ATOM   1614  C   ALA A 215     -13.070  13.172  20.500  1.00 97.81           C  
ATOM   1615  CB  ALA A 215     -14.570  14.586  19.062  1.00 97.81           C  
ATOM   1616  O   ALA A 215     -12.359  13.805  21.281  1.00 97.81           O  
ATOM   1617  N   GLU A 216     -13.594  12.055  20.828  1.00 97.38           N  
ATOM   1618  CA  GLU A 216     -13.453  11.469  22.156  1.00 97.38           C  
ATOM   1619  C   GLU A 216     -12.000  11.117  22.453  1.00 97.38           C  
ATOM   1620  CB  GLU A 216     -14.336  10.227  22.297  1.00 97.38           C  
ATOM   1621  O   GLU A 216     -11.547  11.227  23.594  1.00 97.38           O  
ATOM   1622  CG  GLU A 216     -15.812  10.547  22.484  1.00 97.38           C  
ATOM   1623  CD  GLU A 216     -16.703   9.305  22.469  1.00 97.38           C  
ATOM   1624  OE1 GLU A 216     -17.922   9.438  22.703  1.00 97.38           O  
ATOM   1625  OE2 GLU A 216     -16.156   8.203  22.234  1.00 97.38           O  
ATOM   1626  N   VAL A 217     -11.234  10.789  21.422  1.00 97.12           N  
ATOM   1627  CA  VAL A 217      -9.898  10.289  21.703  1.00 97.12           C  
ATOM   1628  C   VAL A 217      -8.852  11.305  21.250  1.00 97.12           C  
ATOM   1629  CB  VAL A 217      -9.641   8.922  21.031  1.00 97.12           C  
ATOM   1630  O   VAL A 217      -7.691  11.234  21.656  1.00 97.12           O  
ATOM   1631  CG1 VAL A 217     -10.586   7.859  21.578  1.00 97.12           C  
ATOM   1632  CG2 VAL A 217      -9.789   9.039  19.516  1.00 97.12           C  
ATOM   1633  N   ALA A 218      -9.266  12.219  20.453  1.00 97.12           N  
ATOM   1634  CA  ALA A 218      -8.344  13.227  19.953  1.00 97.12           C  
ATOM   1635  C   ALA A 218      -7.840  14.117  21.094  1.00 97.12           C  
ATOM   1636  CB  ALA A 218      -9.008  14.078  18.875  1.00 97.12           C  
ATOM   1637  O   ALA A 218      -8.562  14.367  22.062  1.00 97.12           O  
ATOM   1638  N   GLN A 219      -6.613  14.586  20.984  1.00 97.38           N  
ATOM   1639  CA  GLN A 219      -6.031  15.570  21.891  1.00 97.38           C  
ATOM   1640  C   GLN A 219      -5.555  16.812  21.125  1.00 97.38           C  
ATOM   1641  CB  GLN A 219      -4.867  14.953  22.672  1.00 97.38           C  
ATOM   1642  O   GLN A 219      -5.414  16.766  19.906  1.00 97.38           O  
ATOM   1643  CG  GLN A 219      -5.277  13.812  23.594  1.00 97.38           C  
ATOM   1644  CD  GLN A 219      -4.117  13.273  24.406  1.00 97.38           C  
ATOM   1645  NE2 GLN A 219      -4.410  12.820  25.609  1.00 97.38           N  
ATOM   1646  OE1 GLN A 219      -2.971  13.258  23.938  1.00 97.38           O  
ATOM   1647  N   GLY A 220      -5.301  17.891  21.938  1.00 97.38           N  
ATOM   1648  CA  GLY A 220      -4.945  19.156  21.297  1.00 97.38           C  
ATOM   1649  C   GLY A 220      -6.117  19.828  20.625  1.00 97.38           C  
ATOM   1650  O   GLY A 220      -6.898  20.531  21.266  1.00 97.38           O  
ATOM   1651  N   PHE A 221      -6.336  19.484  19.359  1.00 98.38           N  
ATOM   1652  CA  PHE A 221      -7.461  19.969  18.578  1.00 98.38           C  
ATOM   1653  C   PHE A 221      -7.910  18.938  17.547  1.00 98.38           C  
ATOM   1654  CB  PHE A 221      -7.090  21.281  17.859  1.00 98.38           C  
ATOM   1655  O   PHE A 221      -7.281  17.891  17.406  1.00 98.38           O  
ATOM   1656  CG  PHE A 221      -6.000  21.125  16.844  1.00 98.38           C  
ATOM   1657  CD1 PHE A 221      -4.664  21.141  17.219  1.00 98.38           C  
ATOM   1658  CD2 PHE A 221      -6.309  20.969  15.500  1.00 98.38           C  
ATOM   1659  CE1 PHE A 221      -3.650  21.000  16.281  1.00 98.38           C  
ATOM   1660  CE2 PHE A 221      -5.301  20.828  14.547  1.00 98.38           C  
ATOM   1661  CZ  PHE A 221      -3.973  20.844  14.938  1.00 98.38           C  
ATOM   1662  N   ILE A 222      -9.039  19.219  16.969  1.00 98.25           N  
ATOM   1663  CA  ILE A 222      -9.516  18.422  15.852  1.00 98.25           C  
ATOM   1664  C   ILE A 222      -9.141  19.094  14.539  1.00 98.25           C  
ATOM   1665  CB  ILE A 222     -11.039  18.188  15.922  1.00 98.25           C  
ATOM   1666  O   ILE A 222      -9.453  20.281  14.328  1.00 98.25           O  
ATOM   1667  CG1 ILE A 222     -11.414  17.484  17.234  1.00 98.25           C  
ATOM   1668  CG2 ILE A 222     -11.523  17.391  14.711  1.00 98.25           C  
ATOM   1669  CD1 ILE A 222     -12.914  17.328  17.453  1.00 98.25           C  
ATOM   1670  N   TYR A 223      -8.422  18.406  13.758  1.00 97.69           N  
ATOM   1671  CA  TYR A 223      -8.070  18.875  12.422  1.00 97.69           C  
ATOM   1672  C   TYR A 223      -9.219  18.672  11.445  1.00 97.69           C  
ATOM   1673  CB  TYR A 223      -6.816  18.156  11.906  1.00 97.69           C  
ATOM   1674  O   TYR A 223      -9.539  17.547  11.070  1.00 97.69           O  
ATOM   1675  CG  TYR A 223      -6.121  18.891  10.781  1.00 97.69           C  
ATOM   1676  CD1 TYR A 223      -6.832  19.328   9.672  1.00 97.69           C  
ATOM   1677  CD2 TYR A 223      -4.750  19.125  10.828  1.00 97.69           C  
ATOM   1678  CE1 TYR A 223      -6.191  20.000   8.625  1.00 97.69           C  
ATOM   1679  CE2 TYR A 223      -4.102  19.797   9.789  1.00 97.69           C  
ATOM   1680  OH  TYR A 223      -4.195  20.891   7.672  1.00 97.69           O  
ATOM   1681  CZ  TYR A 223      -4.832  20.219   8.695  1.00 97.69           C  
ATOM   1682  N   LEU A 224      -9.836  19.703  11.047  1.00 96.38           N  
ATOM   1683  CA  LEU A 224     -10.922  19.625  10.078  1.00 96.38           C  
ATOM   1684  C   LEU A 224     -10.422  19.922   8.664  1.00 96.38           C  
ATOM   1685  CB  LEU A 224     -12.039  20.609  10.445  1.00 96.38           C  
ATOM   1686  O   LEU A 224     -10.102  21.062   8.336  1.00 96.38           O  
ATOM   1687  CG  LEU A 224     -13.234  20.656   9.484  1.00 96.38           C  
ATOM   1688  CD1 LEU A 224     -13.898  19.297   9.383  1.00 96.38           C  
ATOM   1689  CD2 LEU A 224     -14.242  21.719   9.945  1.00 96.38           C  
ATOM   1690  N   VAL A 225     -10.352  18.859   7.895  1.00 91.25           N  
ATOM   1691  CA  VAL A 225      -9.984  18.984   6.488  1.00 91.25           C  
ATOM   1692  C   VAL A 225     -11.156  19.562   5.699  1.00 91.25           C  
ATOM   1693  CB  VAL A 225      -9.562  17.625   5.887  1.00 91.25           C  
ATOM   1694  O   VAL A 225     -12.281  19.062   5.777  1.00 91.25           O  
ATOM   1695  CG1 VAL A 225      -9.227  17.766   4.406  1.00 91.25           C  
ATOM   1696  CG2 VAL A 225      -8.375  17.047   6.656  1.00 91.25           C  
ATOM   1697  N   SER A 226     -10.953  20.594   4.945  1.00 85.56           N  
ATOM   1698  CA  SER A 226     -12.031  21.359   4.340  1.00 85.56           C  
ATOM   1699  C   SER A 226     -12.469  20.750   3.012  1.00 85.56           C  
ATOM   1700  CB  SER A 226     -11.602  22.812   4.121  1.00 85.56           C  
ATOM   1701  O   SER A 226     -13.555  21.047   2.514  1.00 85.56           O  
ATOM   1702  OG  SER A 226     -10.500  22.875   3.229  1.00 85.56           O  
ATOM   1703  N   SER A 227     -11.648  20.016   2.330  1.00 77.62           N  
ATOM   1704  CA  SER A 227     -12.008  19.484   1.021  1.00 77.62           C  
ATOM   1705  C   SER A 227     -11.547  18.031   0.873  1.00 77.62           C  
ATOM   1706  CB  SER A 227     -11.406  20.344  -0.093  1.00 77.62           C  
ATOM   1707  O   SER A 227     -10.656  17.594   1.592  1.00 77.62           O  
ATOM   1708  OG  SER A 227      -9.992  20.297  -0.050  1.00 77.62           O  
ATOM   1709  N   VAL A 228     -12.320  17.406  -0.001  1.00 72.56           N  
ATOM   1710  CA  VAL A 228     -11.914  16.047  -0.338  1.00 72.56           C  
ATOM   1711  C   VAL A 228     -10.672  16.078  -1.228  1.00 72.56           C  
ATOM   1712  CB  VAL A 228     -13.047  15.266  -1.042  1.00 72.56           C  
ATOM   1713  O   VAL A 228     -10.500  17.000  -2.023  1.00 72.56           O  
ATOM   1714  CG1 VAL A 228     -12.680  13.797  -1.211  1.00 72.56           C  
ATOM   1715  CG2 VAL A 228     -14.352  15.406  -0.258  1.00 72.56           C  
ATOM   1716  N   GLY A 229      -9.789  15.117  -1.038  1.00 73.12           N  
ATOM   1717  CA  GLY A 229      -8.570  15.039  -1.835  1.00 73.12           C  
ATOM   1718  C   GLY A 229      -7.309  15.227  -1.016  1.00 73.12           C  
ATOM   1719  O   GLY A 229      -7.281  14.906   0.175  1.00 73.12           O  
ATOM   1720  N   VAL A 230      -6.246  15.664  -1.808  1.00 71.69           N  
ATOM   1721  CA  VAL A 230      -4.938  15.828  -1.188  1.00 71.69           C  
ATOM   1722  C   VAL A 230      -4.719  17.297  -0.823  1.00 71.69           C  
ATOM   1723  CB  VAL A 230      -3.803  15.336  -2.117  1.00 71.69           C  
ATOM   1724  O   VAL A 230      -5.566  18.141  -1.108  1.00 71.69           O  
ATOM   1725  CG1 VAL A 230      -3.938  13.844  -2.389  1.00 71.69           C  
ATOM   1726  CG2 VAL A 230      -3.811  16.125  -3.428  1.00 71.69           C  
ATOM   1727  N   THR A 231      -3.643  17.516  -0.145  1.00 75.62           N  
ATOM   1728  CA  THR A 231      -3.305  18.875   0.226  1.00 75.62           C  
ATOM   1729  C   THR A 231      -3.100  19.750  -1.017  1.00 75.62           C  
ATOM   1730  CB  THR A 231      -2.039  18.922   1.100  1.00 75.62           C  
ATOM   1731  O   THR A 231      -2.811  19.219  -2.098  1.00 75.62           O  
ATOM   1732  CG2 THR A 231      -2.203  18.078   2.354  1.00 75.62           C  
ATOM   1733  OG1 THR A 231      -0.925  18.438   0.344  1.00 75.62           O  
ATOM   1734  N   GLY A 232      -3.387  21.109  -0.906  1.00 72.75           N  
ATOM   1735  CA  GLY A 232      -3.152  22.047  -2.000  1.00 72.75           C  
ATOM   1736  C   GLY A 232      -3.887  23.359  -1.834  1.00 72.75           C  
ATOM   1737  O   GLY A 232      -4.984  23.391  -1.275  1.00 72.75           O  
ATOM   1738  N   ALA A 233      -3.221  24.344  -2.258  1.00 69.12           N  
ATOM   1739  CA  ALA A 233      -3.822  25.672  -2.246  1.00 69.12           C  
ATOM   1740  C   ALA A 233      -4.941  25.781  -3.281  1.00 69.12           C  
ATOM   1741  CB  ALA A 233      -2.760  26.734  -2.504  1.00 69.12           C  
ATOM   1742  O   ALA A 233      -4.832  25.234  -4.379  1.00 69.12           O  
ATOM   1743  N   ARG A 234      -6.031  26.312  -2.826  1.00 72.44           N  
ATOM   1744  CA  ARG A 234      -7.152  26.531  -3.734  1.00 72.44           C  
ATOM   1745  C   ARG A 234      -7.523  28.000  -3.812  1.00 72.44           C  
ATOM   1746  CB  ARG A 234      -8.367  25.703  -3.291  1.00 72.44           C  
ATOM   1747  O   ARG A 234      -7.141  28.797  -2.947  1.00 72.44           O  
ATOM   1748  CG  ARG A 234      -8.117  24.203  -3.281  1.00 72.44           C  
ATOM   1749  CD  ARG A 234      -9.344  23.438  -2.807  1.00 72.44           C  
ATOM   1750  NE  ARG A 234      -9.078  22.000  -2.725  1.00 72.44           N  
ATOM   1751  NH1 ARG A 234     -11.273  21.422  -2.271  1.00 72.44           N  
ATOM   1752  NH2 ARG A 234      -9.656  19.797  -2.418  1.00 72.44           N  
ATOM   1753  CZ  ARG A 234     -10.000  21.078  -2.471  1.00 72.44           C  
ATOM   1754  N   ALA A 235      -8.203  28.297  -4.875  1.00 68.00           N  
ATOM   1755  CA  ALA A 235      -8.625  29.688  -5.086  1.00 68.00           C  
ATOM   1756  C   ALA A 235      -9.688  30.094  -4.070  1.00 68.00           C  
ATOM   1757  CB  ALA A 235      -9.148  29.859  -6.508  1.00 68.00           C  
ATOM   1758  O   ALA A 235      -9.719  31.234  -3.621  1.00 68.00           O  
ATOM   1759  N   SER A 236     -10.570  29.141  -3.746  1.00 74.56           N  
ATOM   1760  CA  SER A 236     -11.609  29.406  -2.758  1.00 74.56           C  
ATOM   1761  C   SER A 236     -11.711  28.281  -1.738  1.00 74.56           C  
ATOM   1762  CB  SER A 236     -12.961  29.609  -3.443  1.00 74.56           C  
ATOM   1763  O   SER A 236     -11.328  27.141  -2.023  1.00 74.56           O  
ATOM   1764  OG  SER A 236     -13.367  28.422  -4.113  1.00 74.56           O  
ATOM   1765  N   VAL A 237     -12.047  28.766  -0.518  1.00 78.31           N  
ATOM   1766  CA  VAL A 237     -12.297  27.766   0.521  1.00 78.31           C  
ATOM   1767  C   VAL A 237     -13.594  27.031   0.216  1.00 78.31           C  
ATOM   1768  CB  VAL A 237     -12.375  28.422   1.921  1.00 78.31           C  
ATOM   1769  O   VAL A 237     -14.523  27.594  -0.353  1.00 78.31           O  
ATOM   1770  CG1 VAL A 237     -12.547  27.359   3.002  1.00 78.31           C  
ATOM   1771  CG2 VAL A 237     -11.125  29.266   2.188  1.00 78.31           C  
ATOM   1772  N   SER A 238     -13.648  25.844   0.527  1.00 80.50           N  
ATOM   1773  CA  SER A 238     -14.820  25.016   0.258  1.00 80.50           C  
ATOM   1774  C   SER A 238     -16.062  25.578   0.961  1.00 80.50           C  
ATOM   1775  CB  SER A 238     -14.586  23.578   0.700  1.00 80.50           C  
ATOM   1776  O   SER A 238     -16.000  25.922   2.145  1.00 80.50           O  
ATOM   1777  OG  SER A 238     -15.781  22.828   0.633  1.00 80.50           O  
ATOM   1778  N   ASP A 239     -17.188  25.594   0.276  1.00 80.19           N  
ATOM   1779  CA  ASP A 239     -18.453  26.094   0.795  1.00 80.19           C  
ATOM   1780  C   ASP A 239     -19.047  25.125   1.808  1.00 80.19           C  
ATOM   1781  CB  ASP A 239     -19.438  26.344  -0.348  1.00 80.19           C  
ATOM   1782  O   ASP A 239     -20.031  25.469   2.490  1.00 80.19           O  
ATOM   1783  CG  ASP A 239     -19.000  27.484  -1.268  1.00 80.19           C  
ATOM   1784  OD1 ASP A 239     -18.250  28.375  -0.819  1.00 80.19           O  
ATOM   1785  OD2 ASP A 239     -19.406  27.469  -2.449  1.00 80.19           O  
ATOM   1786  N   LYS A 240     -18.422  24.047   1.996  1.00 86.19           N  
ATOM   1787  CA  LYS A 240     -18.938  23.031   2.908  1.00 86.19           C  
ATOM   1788  C   LYS A 240     -18.406  23.234   4.324  1.00 86.19           C  
ATOM   1789  CB  LYS A 240     -18.594  21.625   2.412  1.00 86.19           C  
ATOM   1790  O   LYS A 240     -18.875  22.609   5.270  1.00 86.19           O  
ATOM   1791  CG  LYS A 240     -19.328  21.219   1.146  1.00 86.19           C  
ATOM   1792  CD  LYS A 240     -19.094  19.766   0.805  1.00 86.19           C  
ATOM   1793  CE  LYS A 240     -19.875  19.328  -0.425  1.00 86.19           C  
ATOM   1794  NZ  LYS A 240     -19.688  17.875  -0.729  1.00 86.19           N  
ATOM   1795  N   VAL A 241     -17.500  24.156   4.461  1.00 89.75           N  
ATOM   1796  CA  VAL A 241     -16.781  24.297   5.727  1.00 89.75           C  
ATOM   1797  C   VAL A 241     -17.766  24.734   6.816  1.00 89.75           C  
ATOM   1798  CB  VAL A 241     -15.625  25.312   5.617  1.00 89.75           C  
ATOM   1799  O   VAL A 241     -17.781  24.156   7.906  1.00 89.75           O  
ATOM   1800  CG1 VAL A 241     -15.094  25.688   7.004  1.00 89.75           C  
ATOM   1801  CG2 VAL A 241     -14.500  24.734   4.750  1.00 89.75           C  
ATOM   1802  N   PRO A 242     -18.641  25.719   6.566  1.00 92.50           N  
ATOM   1803  CA  PRO A 242     -19.562  26.125   7.629  1.00 92.50           C  
ATOM   1804  C   PRO A 242     -20.422  24.953   8.133  1.00 92.50           C  
ATOM   1805  CB  PRO A 242     -20.438  27.188   6.957  1.00 92.50           C  
ATOM   1806  O   PRO A 242     -20.578  24.781   9.344  1.00 92.50           O  
ATOM   1807  CG  PRO A 242     -19.562  27.781   5.895  1.00 92.50           C  
ATOM   1808  CD  PRO A 242     -18.703  26.672   5.324  1.00 92.50           C  
ATOM   1809  N   SER A 243     -20.906  24.219   7.191  1.00 93.19           N  
ATOM   1810  CA  SER A 243     -21.734  23.094   7.574  1.00 93.19           C  
ATOM   1811  C   SER A 243     -20.938  22.062   8.359  1.00 93.19           C  
ATOM   1812  CB  SER A 243     -22.359  22.438   6.340  1.00 93.19           C  
ATOM   1813  O   SER A 243     -21.422  21.500   9.344  1.00 93.19           O  
ATOM   1814  OG  SER A 243     -21.344  21.969   5.461  1.00 93.19           O  
ATOM   1815  N   LEU A 244     -19.750  21.812   8.031  1.00 92.88           N  
ATOM   1816  CA  LEU A 244     -18.906  20.844   8.719  1.00 92.88           C  
ATOM   1817  C   LEU A 244     -18.578  21.328  10.133  1.00 92.88           C  
ATOM   1818  CB  LEU A 244     -17.609  20.625   7.934  1.00 92.88           C  
ATOM   1819  O   LEU A 244     -18.562  20.516  11.070  1.00 92.88           O  
ATOM   1820  CG  LEU A 244     -17.734  19.875   6.609  1.00 92.88           C  
ATOM   1821  CD1 LEU A 244     -16.453  19.984   5.805  1.00 92.88           C  
ATOM   1822  CD2 LEU A 244     -18.094  18.406   6.859  1.00 92.88           C  
ATOM   1823  N   LEU A 245     -18.344  22.594  10.234  1.00 95.00           N  
ATOM   1824  CA  LEU A 245     -18.078  23.156  11.555  1.00 95.00           C  
ATOM   1825  C   LEU A 245     -19.297  23.016  12.469  1.00 95.00           C  
ATOM   1826  CB  LEU A 245     -17.688  24.641  11.422  1.00 95.00           C  
ATOM   1827  O   LEU A 245     -19.141  22.703  13.648  1.00 95.00           O  
ATOM   1828  CG  LEU A 245     -16.266  24.922  10.969  1.00 95.00           C  
ATOM   1829  CD1 LEU A 245     -16.094  26.406  10.648  1.00 95.00           C  
ATOM   1830  CD2 LEU A 245     -15.258  24.500  12.039  1.00 95.00           C  
ATOM   1831  N   HIS A 246     -20.453  23.234  11.906  1.00 95.06           N  
ATOM   1832  CA  HIS A 246     -21.688  23.062  12.680  1.00 95.06           C  
ATOM   1833  C   HIS A 246     -21.859  21.625  13.133  1.00 95.06           C  
ATOM   1834  CB  HIS A 246     -22.891  23.516  11.859  1.00 95.06           C  
ATOM   1835  O   HIS A 246     -22.125  21.359  14.305  1.00 95.06           O  
ATOM   1836  CG  HIS A 246     -24.188  23.406  12.609  1.00 95.06           C  
ATOM   1837  CD2 HIS A 246     -25.281  22.641  12.398  1.00 95.06           C  
ATOM   1838  ND1 HIS A 246     -24.453  24.172  13.727  1.00 95.06           N  
ATOM   1839  CE1 HIS A 246     -25.672  23.875  14.172  1.00 95.06           C  
ATOM   1840  NE2 HIS A 246     -26.188  22.953  13.383  1.00 95.06           N  
ATOM   1841  N   GLU A 247     -21.625  20.719  12.273  1.00 95.00           N  
ATOM   1842  CA  GLU A 247     -21.781  19.297  12.570  1.00 95.00           C  
ATOM   1843  C   GLU A 247     -20.828  18.859  13.672  1.00 95.00           C  
ATOM   1844  CB  GLU A 247     -21.547  18.453  11.305  1.00 95.00           C  
ATOM   1845  O   GLU A 247     -21.250  18.172  14.625  1.00 95.00           O  
ATOM   1846  CG  GLU A 247     -22.688  18.531  10.305  1.00 95.00           C  
ATOM   1847  CD  GLU A 247     -22.375  17.812   8.992  1.00 95.00           C  
ATOM   1848  OE1 GLU A 247     -23.141  18.000   8.016  1.00 95.00           O  
ATOM   1849  OE2 GLU A 247     -21.375  17.078   8.953  1.00 95.00           O  
ATOM   1850  N   ILE A 248     -19.578  19.266  13.539  1.00 95.75           N  
ATOM   1851  CA  ILE A 248     -18.594  18.812  14.516  1.00 95.75           C  
ATOM   1852  C   ILE A 248     -18.859  19.469  15.867  1.00 95.75           C  
ATOM   1853  CB  ILE A 248     -17.141  19.141  14.055  1.00 95.75           C  
ATOM   1854  O   ILE A 248     -18.641  18.844  16.922  1.00 95.75           O  
ATOM   1855  CG1 ILE A 248     -16.141  18.344  14.883  1.00 95.75           C  
ATOM   1856  CG2 ILE A 248     -16.875  20.641  14.141  1.00 95.75           C  
ATOM   1857  CD1 ILE A 248     -14.859  17.984  14.133  1.00 95.75           C  
ATOM   1858  N   ARG A 249     -19.438  20.609  15.914  1.00 95.69           N  
ATOM   1859  CA  ARG A 249     -19.750  21.297  17.156  1.00 95.69           C  
ATOM   1860  C   ARG A 249     -20.891  20.609  17.891  1.00 95.69           C  
ATOM   1861  CB  ARG A 249     -20.109  22.766  16.875  1.00 95.69           C  
ATOM   1862  O   ARG A 249     -21.047  20.781  19.109  1.00 95.69           O  
ATOM   1863  CG  ARG A 249     -18.922  23.641  16.547  1.00 95.69           C  
ATOM   1864  CD  ARG A 249     -17.938  23.734  17.719  1.00 95.69           C  
ATOM   1865  NE  ARG A 249     -16.797  24.594  17.391  1.00 95.69           N  
ATOM   1866  NH1 ARG A 249     -15.297  23.406  18.703  1.00 95.69           N  
ATOM   1867  NH2 ARG A 249     -14.609  25.250  17.516  1.00 95.69           N  
ATOM   1868  CZ  ARG A 249     -15.570  24.422  17.875  1.00 95.69           C  
ATOM   1869  N   GLU A 250     -21.656  19.922  17.219  1.00 95.50           N  
ATOM   1870  CA  GLU A 250     -22.750  19.188  17.844  1.00 95.50           C  
ATOM   1871  C   GLU A 250     -22.219  18.031  18.703  1.00 95.50           C  
ATOM   1872  CB  GLU A 250     -23.719  18.656  16.781  1.00 95.50           C  
ATOM   1873  O   GLU A 250     -22.922  17.562  19.609  1.00 95.50           O  
ATOM   1874  CG  GLU A 250     -24.500  19.750  16.062  1.00 95.50           C  
ATOM   1875  CD  GLU A 250     -25.609  19.203  15.180  1.00 95.50           C  
ATOM   1876  OE1 GLU A 250     -26.562  19.953  14.875  1.00 95.50           O  
ATOM   1877  OE2 GLU A 250     -25.531  18.016  14.789  1.00 95.50           O  
ATOM   1878  N   VAL A 251     -21.000  17.688  18.422  1.00 96.31           N  
ATOM   1879  CA  VAL A 251     -20.578  16.438  19.062  1.00 96.31           C  
ATOM   1880  C   VAL A 251     -19.391  16.703  19.969  1.00 96.31           C  
ATOM   1881  CB  VAL A 251     -20.234  15.352  18.016  1.00 96.31           C  
ATOM   1882  O   VAL A 251     -18.984  15.820  20.734  1.00 96.31           O  
ATOM   1883  CG1 VAL A 251     -21.469  14.961  17.203  1.00 96.31           C  
ATOM   1884  CG2 VAL A 251     -19.125  15.836  17.094  1.00 96.31           C  
ATOM   1885  N   THR A 252     -18.812  17.891  19.922  1.00 96.62           N  
ATOM   1886  CA  THR A 252     -17.656  18.125  20.766  1.00 96.62           C  
ATOM   1887  C   THR A 252     -17.469  19.625  21.016  1.00 96.62           C  
ATOM   1888  CB  THR A 252     -16.375  17.547  20.141  1.00 96.62           C  
ATOM   1889  O   THR A 252     -17.906  20.453  20.219  1.00 96.62           O  
ATOM   1890  CG2 THR A 252     -16.016  18.266  18.859  1.00 96.62           C  
ATOM   1891  OG1 THR A 252     -15.297  17.672  21.078  1.00 96.62           O  
ATOM   1892  N   ASN A 253     -16.781  19.969  22.109  1.00 95.94           N  
ATOM   1893  CA  ASN A 253     -16.391  21.344  22.422  1.00 95.94           C  
ATOM   1894  C   ASN A 253     -14.891  21.547  22.266  1.00 95.94           C  
ATOM   1895  CB  ASN A 253     -16.844  21.719  23.828  1.00 95.94           C  
ATOM   1896  O   ASN A 253     -14.375  22.625  22.578  1.00 95.94           O  
ATOM   1897  CG  ASN A 253     -18.344  21.797  23.969  1.00 95.94           C  
ATOM   1898  ND2 ASN A 253     -18.859  21.375  25.125  1.00 95.94           N  
ATOM   1899  OD1 ASN A 253     -19.047  22.234  23.062  1.00 95.94           O  
ATOM   1900  N   LYS A 254     -14.219  20.516  21.828  1.00 97.06           N  
ATOM   1901  CA  LYS A 254     -12.789  20.656  21.594  1.00 97.06           C  
ATOM   1902  C   LYS A 254     -12.516  21.641  20.453  1.00 97.06           C  
ATOM   1903  CB  LYS A 254     -12.164  19.297  21.250  1.00 97.06           C  
ATOM   1904  O   LYS A 254     -13.352  21.828  19.578  1.00 97.06           O  
ATOM   1905  CG  LYS A 254     -12.039  18.359  22.453  1.00 97.06           C  
ATOM   1906  CD  LYS A 254     -11.352  17.062  22.062  1.00 97.06           C  
ATOM   1907  CE  LYS A 254     -11.203  16.125  23.266  1.00 97.06           C  
ATOM   1908  NZ  LYS A 254     -10.680  14.789  22.875  1.00 97.06           N  
ATOM   1909  N   PRO A 255     -11.344  22.297  20.562  1.00 98.25           N  
ATOM   1910  CA  PRO A 255     -11.023  23.234  19.469  1.00 98.25           C  
ATOM   1911  C   PRO A 255     -10.961  22.547  18.109  1.00 98.25           C  
ATOM   1912  CB  PRO A 255      -9.648  23.781  19.875  1.00 98.25           C  
ATOM   1913  O   PRO A 255     -10.500  21.406  18.000  1.00 98.25           O  
ATOM   1914  CG  PRO A 255      -9.539  23.500  21.344  1.00 98.25           C  
ATOM   1915  CD  PRO A 255     -10.359  22.281  21.656  1.00 98.25           C  
ATOM   1916  N   VAL A 256     -11.469  23.250  17.109  1.00 98.12           N  
ATOM   1917  CA  VAL A 256     -11.461  22.766  15.727  1.00 98.12           C  
ATOM   1918  C   VAL A 256     -10.656  23.719  14.844  1.00 98.12           C  
ATOM   1919  CB  VAL A 256     -12.898  22.609  15.172  1.00 98.12           C  
ATOM   1920  O   VAL A 256     -10.953  24.906  14.766  1.00 98.12           O  
ATOM   1921  CG1 VAL A 256     -12.867  22.078  13.742  1.00 98.12           C  
ATOM   1922  CG2 VAL A 256     -13.719  21.703  16.078  1.00 98.12           C  
ATOM   1923  N   ALA A 257      -9.586  23.203  14.258  1.00 97.94           N  
ATOM   1924  CA  ALA A 257      -8.789  23.969  13.312  1.00 97.94           C  
ATOM   1925  C   ALA A 257      -9.023  23.500  11.875  1.00 97.94           C  
ATOM   1926  CB  ALA A 257      -7.305  23.859  13.664  1.00 97.94           C  
ATOM   1927  O   ALA A 257      -9.023  22.297  11.602  1.00 97.94           O  
ATOM   1928  N   VAL A 258      -9.234  24.453  10.992  1.00 96.38           N  
ATOM   1929  CA  VAL A 258      -9.562  24.141   9.602  1.00 96.38           C  
ATOM   1930  C   VAL A 258      -8.312  24.266   8.734  1.00 96.38           C  
ATOM   1931  CB  VAL A 258     -10.672  25.078   9.062  1.00 96.38           C  
ATOM   1932  O   VAL A 258      -7.578  25.250   8.828  1.00 96.38           O  
ATOM   1933  CG1 VAL A 258     -10.953  24.781   7.590  1.00 96.38           C  
ATOM   1934  CG2 VAL A 258     -11.945  24.922   9.891  1.00 96.38           C  
ATOM   1935  N   GLY A 259      -8.070  23.203   8.031  1.00 92.31           N  
ATOM   1936  CA  GLY A 259      -6.961  23.203   7.098  1.00 92.31           C  
ATOM   1937  C   GLY A 259      -7.375  22.797   5.688  1.00 92.31           C  
ATOM   1938  O   GLY A 259      -8.562  22.656   5.406  1.00 92.31           O  
ATOM   1939  N   PHE A 260      -6.375  22.750   4.801  1.00 81.50           N  
ATOM   1940  CA  PHE A 260      -6.504  22.375   3.398  1.00 81.50           C  
ATOM   1941  C   PHE A 260      -7.160  23.484   2.592  1.00 81.50           C  
ATOM   1942  CB  PHE A 260      -7.316  21.078   3.264  1.00 81.50           C  
ATOM   1943  O   PHE A 260      -8.336  23.797   2.793  1.00 81.50           O  
ATOM   1944  CG  PHE A 260      -6.523  19.828   3.561  1.00 81.50           C  
ATOM   1945  CD1 PHE A 260      -6.461  18.797   2.635  1.00 81.50           C  
ATOM   1946  CD2 PHE A 260      -5.848  19.703   4.762  1.00 81.50           C  
ATOM   1947  CE1 PHE A 260      -5.730  17.641   2.906  1.00 81.50           C  
ATOM   1948  CE2 PHE A 260      -5.113  18.547   5.043  1.00 81.50           C  
ATOM   1949  CZ  PHE A 260      -5.059  17.516   4.113  1.00 81.50           C  
ATOM   1950  N   GLY A 261      -6.410  24.156   1.738  1.00 81.75           N  
ATOM   1951  CA  GLY A 261      -6.965  25.109   0.790  1.00 81.75           C  
ATOM   1952  C   GLY A 261      -6.867  26.547   1.263  1.00 81.75           C  
ATOM   1953  O   GLY A 261      -7.492  27.438   0.686  1.00 81.75           O  
ATOM   1954  N   ILE A 262      -6.293  26.766   2.332  1.00 88.25           N  
ATOM   1955  CA  ILE A 262      -6.133  28.125   2.855  1.00 88.25           C  
ATOM   1956  C   ILE A 262      -4.820  28.719   2.352  1.00 88.25           C  
ATOM   1957  CB  ILE A 262      -6.172  28.141   4.398  1.00 88.25           C  
ATOM   1958  O   ILE A 262      -3.754  28.125   2.537  1.00 88.25           O  
ATOM   1959  CG1 ILE A 262      -7.480  27.516   4.906  1.00 88.25           C  
ATOM   1960  CG2 ILE A 262      -6.000  29.562   4.926  1.00 88.25           C  
ATOM   1961  CD1 ILE A 262      -7.656  27.594   6.418  1.00 88.25           C  
ATOM   1962  N   SER A 263      -4.961  29.938   1.674  1.00 91.62           N  
ATOM   1963  CA  SER A 263      -3.730  30.422   1.056  1.00 91.62           C  
ATOM   1964  C   SER A 263      -3.645  31.938   1.117  1.00 91.62           C  
ATOM   1965  CB  SER A 263      -3.641  29.953  -0.398  1.00 91.62           C  
ATOM   1966  O   SER A 263      -2.639  32.531   0.712  1.00 91.62           O  
ATOM   1967  OG  SER A 263      -4.766  30.391  -1.138  1.00 91.62           O  
ATOM   1968  N   LYS A 264      -4.656  32.625   1.613  1.00 93.25           N  
ATOM   1969  CA  LYS A 264      -4.691  34.094   1.632  1.00 93.25           C  
ATOM   1970  C   LYS A 264      -5.250  34.594   2.955  1.00 93.25           C  
ATOM   1971  CB  LYS A 264      -5.531  34.625   0.467  1.00 93.25           C  
ATOM   1972  O   LYS A 264      -5.996  33.906   3.639  1.00 93.25           O  
ATOM   1973  CG  LYS A 264      -5.043  34.156  -0.901  1.00 93.25           C  
ATOM   1974  CD  LYS A 264      -5.953  34.656  -2.014  1.00 93.25           C  
ATOM   1975  CE  LYS A 264      -5.531  34.125  -3.373  1.00 93.25           C  
ATOM   1976  NZ  LYS A 264      -6.453  34.562  -4.461  1.00 93.25           N  
ATOM   1977  N   PRO A 265      -4.875  35.875   3.262  1.00 94.50           N  
ATOM   1978  CA  PRO A 265      -5.430  36.469   4.477  1.00 94.50           C  
ATOM   1979  C   PRO A 265      -6.953  36.469   4.484  1.00 94.50           C  
ATOM   1980  CB  PRO A 265      -4.867  37.875   4.453  1.00 94.50           C  
ATOM   1981  O   PRO A 265      -7.574  36.250   5.523  1.00 94.50           O  
ATOM   1982  CG  PRO A 265      -3.553  37.781   3.750  1.00 94.50           C  
ATOM   1983  CD  PRO A 265      -3.693  36.750   2.646  1.00 94.50           C  
ATOM   1984  N   GLU A 266      -7.531  36.656   3.312  1.00 93.81           N  
ATOM   1985  CA  GLU A 266      -8.992  36.688   3.213  1.00 93.81           C  
ATOM   1986  C   GLU A 266      -9.586  35.344   3.611  1.00 93.81           C  
ATOM   1987  CB  GLU A 266      -9.422  37.062   1.793  1.00 93.81           C  
ATOM   1988  O   GLU A 266     -10.680  35.281   4.184  1.00 93.81           O  
ATOM   1989  CG  GLU A 266      -9.000  38.469   1.362  1.00 93.81           C  
ATOM   1990  CD  GLU A 266      -7.520  38.562   1.012  1.00 93.81           C  
ATOM   1991  OE1 GLU A 266      -6.961  39.656   1.045  1.00 93.81           O  
ATOM   1992  OE2 GLU A 266      -6.922  37.500   0.700  1.00 93.81           O  
ATOM   1993  N   HIS A 267      -8.867  34.281   3.256  1.00 93.44           N  
ATOM   1994  CA  HIS A 267      -9.336  32.938   3.645  1.00 93.44           C  
ATOM   1995  C   HIS A 267      -9.344  32.781   5.160  1.00 93.44           C  
ATOM   1996  CB  HIS A 267      -8.469  31.859   3.004  1.00 93.44           C  
ATOM   1997  O   HIS A 267     -10.289  32.219   5.727  1.00 93.44           O  
ATOM   1998  CG  HIS A 267      -8.539  31.844   1.511  1.00 93.44           C  
ATOM   1999  CD2 HIS A 267      -9.344  32.500   0.649  1.00 93.44           C  
ATOM   2000  ND1 HIS A 267      -7.715  31.047   0.739  1.00 93.44           N  
ATOM   2001  CE1 HIS A 267      -8.008  31.234  -0.537  1.00 93.44           C  
ATOM   2002  NE2 HIS A 267      -8.992  32.125  -0.619  1.00 93.44           N  
ATOM   2003  N   VAL A 268      -8.297  33.312   5.801  1.00 94.38           N  
ATOM   2004  CA  VAL A 268      -8.164  33.219   7.250  1.00 94.38           C  
ATOM   2005  C   VAL A 268      -9.312  33.938   7.926  1.00 94.38           C  
ATOM   2006  CB  VAL A 268      -6.809  33.781   7.734  1.00 94.38           C  
ATOM   2007  O   VAL A 268      -9.961  33.406   8.828  1.00 94.38           O  
ATOM   2008  CG1 VAL A 268      -6.762  33.812   9.258  1.00 94.38           C  
ATOM   2009  CG2 VAL A 268      -5.656  32.938   7.191  1.00 94.38           C  
ATOM   2010  N   LYS A 269      -9.539  35.094   7.480  1.00 93.88           N  
ATOM   2011  CA  LYS A 269     -10.633  35.906   8.023  1.00 93.88           C  
ATOM   2012  C   LYS A 269     -11.969  35.188   7.875  1.00 93.88           C  
ATOM   2013  CB  LYS A 269     -10.695  37.281   7.336  1.00 93.88           C  
ATOM   2014  O   LYS A 269     -12.742  35.094   8.828  1.00 93.88           O  
ATOM   2015  CG  LYS A 269     -11.742  38.219   7.922  1.00 93.88           C  
ATOM   2016  CD  LYS A 269     -11.727  39.562   7.227  1.00 93.88           C  
ATOM   2017  CE  LYS A 269     -12.805  40.500   7.773  1.00 93.88           C  
ATOM   2018  NZ  LYS A 269     -12.797  41.812   7.098  1.00 93.88           N  
ATOM   2019  N   GLN A 270     -12.188  34.656   6.688  1.00 93.62           N  
ATOM   2020  CA  GLN A 270     -13.438  33.969   6.383  1.00 93.62           C  
ATOM   2021  C   GLN A 270     -13.641  32.750   7.281  1.00 93.62           C  
ATOM   2022  CB  GLN A 270     -13.477  33.562   4.914  1.00 93.62           C  
ATOM   2023  O   GLN A 270     -14.711  32.562   7.859  1.00 93.62           O  
ATOM   2024  CG  GLN A 270     -14.805  32.938   4.480  1.00 93.62           C  
ATOM   2025  CD  GLN A 270     -14.867  32.688   2.986  1.00 93.62           C  
ATOM   2026  NE2 GLN A 270     -16.062  32.781   2.418  1.00 93.62           N  
ATOM   2027  OE1 GLN A 270     -13.852  32.375   2.350  1.00 93.62           O  
ATOM   2028  N   VAL A 271     -12.648  31.953   7.465  1.00 93.62           N  
ATOM   2029  CA  VAL A 271     -12.727  30.719   8.258  1.00 93.62           C  
ATOM   2030  C   VAL A 271     -12.922  31.062   9.727  1.00 93.62           C  
ATOM   2031  CB  VAL A 271     -11.469  29.844   8.078  1.00 93.62           C  
ATOM   2032  O   VAL A 271     -13.672  30.391  10.438  1.00 93.62           O  
ATOM   2033  CG1 VAL A 271     -11.445  28.703   9.094  1.00 93.62           C  
ATOM   2034  CG2 VAL A 271     -11.398  29.297   6.656  1.00 93.62           C  
ATOM   2035  N   ALA A 272     -12.273  32.125  10.141  1.00 93.50           N  
ATOM   2036  CA  ALA A 272     -12.469  32.594  11.508  1.00 93.50           C  
ATOM   2037  C   ALA A 272     -13.906  33.031  11.734  1.00 93.50           C  
ATOM   2038  CB  ALA A 272     -11.500  33.719  11.820  1.00 93.50           C  
ATOM   2039  O   ALA A 272     -14.523  32.719  12.750  1.00 93.50           O  
ATOM   2040  N   GLU A 273     -14.445  33.719  10.766  1.00 93.00           N  
ATOM   2041  CA  GLU A 273     -15.812  34.219  10.859  1.00 93.00           C  
ATOM   2042  C   GLU A 273     -16.812  33.062  10.859  1.00 93.00           C  
ATOM   2043  CB  GLU A 273     -16.109  35.188   9.711  1.00 93.00           C  
ATOM   2044  O   GLU A 273     -17.906  33.188  11.430  1.00 93.00           O  
ATOM   2045  CG  GLU A 273     -15.453  36.531   9.852  1.00 93.00           C  
ATOM   2046  CD  GLU A 273     -15.617  37.438   8.625  1.00 93.00           C  
ATOM   2047  OE1 GLU A 273     -15.234  38.625   8.680  1.00 93.00           O  
ATOM   2048  OE2 GLU A 273     -16.125  36.906   7.605  1.00 93.00           O  
ATOM   2049  N   TRP A 274     -16.438  32.031  10.242  1.00 93.75           N  
ATOM   2050  CA  TRP A 274     -17.312  30.891  10.172  1.00 93.75           C  
ATOM   2051  C   TRP A 274     -17.312  30.125  11.500  1.00 93.75           C  
ATOM   2052  CB  TRP A 274     -16.891  29.953   9.039  1.00 93.75           C  
ATOM   2053  O   TRP A 274     -18.094  29.188  11.688  1.00 93.75           O  
ATOM   2054  CG  TRP A 274     -17.250  30.438   7.676  1.00 93.75           C  
ATOM   2055  CD1 TRP A 274     -18.203  31.375   7.363  1.00 93.75           C  
ATOM   2056  CD2 TRP A 274     -16.688  30.016   6.434  1.00 93.75           C  
ATOM   2057  CE2 TRP A 274     -17.328  30.734   5.406  1.00 93.75           C  
ATOM   2058  CE3 TRP A 274     -15.695  29.094   6.086  1.00 93.75           C  
ATOM   2059  NE1 TRP A 274     -18.250  31.562   6.000  1.00 93.75           N  
ATOM   2060  CH2 TRP A 274     -16.047  29.656   3.746  1.00 93.75           C  
ATOM   2061  CZ2 TRP A 274     -17.016  30.562   4.059  1.00 93.75           C  
ATOM   2062  CZ3 TRP A 274     -15.375  28.922   4.742  1.00 93.75           C  
ATOM   2063  N   GLY A 275     -16.359  30.438  12.445  1.00 93.25           N  
ATOM   2064  CA  GLY A 275     -16.422  29.875  13.789  1.00 93.25           C  
ATOM   2065  C   GLY A 275     -15.320  28.891  14.078  1.00 93.25           C  
ATOM   2066  O   GLY A 275     -15.398  28.125  15.047  1.00 93.25           O  
ATOM   2067  N   ALA A 276     -14.352  28.828  13.227  1.00 96.44           N  
ATOM   2068  CA  ALA A 276     -13.203  27.969  13.500  1.00 96.44           C  
ATOM   2069  C   ALA A 276     -12.391  28.484  14.680  1.00 96.44           C  
ATOM   2070  CB  ALA A 276     -12.320  27.844  12.258  1.00 96.44           C  
ATOM   2071  O   ALA A 276     -12.328  29.703  14.906  1.00 96.44           O  
ATOM   2072  N   ASP A 277     -11.797  27.531  15.461  1.00 97.44           N  
ATOM   2073  CA  ASP A 277     -10.930  27.922  16.578  1.00 97.44           C  
ATOM   2074  C   ASP A 277      -9.492  28.125  16.094  1.00 97.44           C  
ATOM   2075  CB  ASP A 277     -10.977  26.859  17.672  1.00 97.44           C  
ATOM   2076  O   ASP A 277      -8.680  28.719  16.797  1.00 97.44           O  
ATOM   2077  CG  ASP A 277     -12.359  26.688  18.266  1.00 97.44           C  
ATOM   2078  OD1 ASP A 277     -12.891  27.625  18.891  1.00 97.44           O  
ATOM   2079  OD2 ASP A 277     -12.930  25.578  18.109  1.00 97.44           O  
ATOM   2080  N   GLY A 278      -9.172  27.625  14.930  1.00 97.69           N  
ATOM   2081  CA  GLY A 278      -7.852  27.750  14.336  1.00 97.69           C  
ATOM   2082  C   GLY A 278      -7.852  27.594  12.828  1.00 97.69           C  
ATOM   2083  O   GLY A 278      -8.789  27.016  12.266  1.00 97.69           O  
ATOM   2084  N   VAL A 279      -6.832  28.141  12.250  1.00 97.06           N  
ATOM   2085  CA  VAL A 279      -6.648  28.062  10.805  1.00 97.06           C  
ATOM   2086  C   VAL A 279      -5.254  27.531  10.484  1.00 97.06           C  
ATOM   2087  CB  VAL A 279      -6.855  29.438  10.133  1.00 97.06           C  
ATOM   2088  O   VAL A 279      -4.258  28.016  11.023  1.00 97.06           O  
ATOM   2089  CG1 VAL A 279      -6.816  29.312   8.609  1.00 97.06           C  
ATOM   2090  CG2 VAL A 279      -8.172  30.062  10.586  1.00 97.06           C  
ATOM   2091  N   ILE A 280      -5.199  26.531   9.641  1.00 97.06           N  
ATOM   2092  CA  ILE A 280      -3.941  25.891   9.266  1.00 97.06           C  
ATOM   2093  C   ILE A 280      -3.561  26.297   7.844  1.00 97.06           C  
ATOM   2094  CB  ILE A 280      -4.027  24.344   9.383  1.00 97.06           C  
ATOM   2095  O   ILE A 280      -4.375  26.188   6.926  1.00 97.06           O  
ATOM   2096  CG1 ILE A 280      -4.461  23.938  10.797  1.00 97.06           C  
ATOM   2097  CG2 ILE A 280      -2.688  23.703   9.016  1.00 97.06           C  
ATOM   2098  CD1 ILE A 280      -5.023  22.531  10.891  1.00 97.06           C  
ATOM   2099  N   ILE A 281      -2.330  26.719   7.664  1.00 95.88           N  
ATOM   2100  CA  ILE A 281      -1.821  27.141   6.363  1.00 95.88           C  
ATOM   2101  C   ILE A 281      -0.581  26.312   6.004  1.00 95.88           C  
ATOM   2102  CB  ILE A 281      -1.492  28.641   6.348  1.00 95.88           C  
ATOM   2103  O   ILE A 281       0.478  26.484   6.613  1.00 95.88           O  
ATOM   2104  CG1 ILE A 281      -2.691  29.453   6.852  1.00 95.88           C  
ATOM   2105  CG2 ILE A 281      -1.076  29.094   4.945  1.00 95.88           C  
ATOM   2106  CD1 ILE A 281      -2.715  29.656   8.359  1.00 95.88           C  
ATOM   2107  N   GLY A 282      -0.739  25.500   4.992  1.00 94.69           N  
ATOM   2108  CA  GLY A 282       0.351  24.594   4.672  1.00 94.69           C  
ATOM   2109  C   GLY A 282       1.032  24.922   3.355  1.00 94.69           C  
ATOM   2110  O   GLY A 282       2.053  25.609   3.336  1.00 94.69           O  
ATOM   2111  N   SER A 283       0.421  24.547   2.195  1.00 94.25           N  
ATOM   2112  CA  SER A 283       1.026  24.625   0.872  1.00 94.25           C  
ATOM   2113  C   SER A 283       1.476  26.062   0.564  1.00 94.25           C  
ATOM   2114  CB  SER A 283       0.045  24.156  -0.200  1.00 94.25           C  
ATOM   2115  O   SER A 283       2.512  26.266  -0.073  1.00 94.25           O  
ATOM   2116  OG  SER A 283      -0.253  22.781  -0.033  1.00 94.25           O  
ATOM   2117  N   ALA A 284       0.713  27.000   0.968  1.00 94.88           N  
ATOM   2118  CA  ALA A 284       1.076  28.391   0.696  1.00 94.88           C  
ATOM   2119  C   ALA A 284       2.377  28.766   1.402  1.00 94.88           C  
ATOM   2120  CB  ALA A 284      -0.049  29.328   1.126  1.00 94.88           C  
ATOM   2121  O   ALA A 284       3.238  29.438   0.819  1.00 94.88           O  
ATOM   2122  N   MET A 285       2.521  28.312   2.674  1.00 96.06           N  
ATOM   2123  CA  MET A 285       3.748  28.562   3.426  1.00 96.06           C  
ATOM   2124  C   MET A 285       4.934  27.859   2.771  1.00 96.06           C  
ATOM   2125  CB  MET A 285       3.596  28.094   4.871  1.00 96.06           C  
ATOM   2126  O   MET A 285       6.004  28.453   2.615  1.00 96.06           O  
ATOM   2127  CG  MET A 285       2.578  28.891   5.672  1.00 96.06           C  
ATOM   2128  SD  MET A 285       3.143  30.594   6.023  1.00 96.06           S  
ATOM   2129  CE  MET A 285       1.751  31.188   7.023  1.00 96.06           C  
ATOM   2130  N   VAL A 286       4.707  26.656   2.381  1.00 97.06           N  
ATOM   2131  CA  VAL A 286       5.754  25.828   1.795  1.00 97.06           C  
ATOM   2132  C   VAL A 286       6.242  26.453   0.490  1.00 97.06           C  
ATOM   2133  CB  VAL A 286       5.254  24.391   1.541  1.00 97.06           C  
ATOM   2134  O   VAL A 286       7.445  26.500   0.233  1.00 97.06           O  
ATOM   2135  CG1 VAL A 286       6.234  23.625   0.650  1.00 97.06           C  
ATOM   2136  CG2 VAL A 286       5.051  23.656   2.865  1.00 97.06           C  
ATOM   2137  N   LYS A 287       5.391  27.000  -0.307  1.00 95.31           N  
ATOM   2138  CA  LYS A 287       5.754  27.641  -1.569  1.00 95.31           C  
ATOM   2139  C   LYS A 287       6.586  28.906  -1.330  1.00 95.31           C  
ATOM   2140  CB  LYS A 287       4.504  27.984  -2.377  1.00 95.31           C  
ATOM   2141  O   LYS A 287       7.586  29.125  -2.016  1.00 95.31           O  
ATOM   2142  CG  LYS A 287       3.896  26.812  -3.119  1.00 95.31           C  
ATOM   2143  CD  LYS A 287       2.705  27.234  -3.967  1.00 95.31           C  
ATOM   2144  CE  LYS A 287       2.178  26.078  -4.809  1.00 95.31           C  
ATOM   2145  NZ  LYS A 287       1.032  26.500  -5.672  1.00 95.31           N  
ATOM   2146  N   VAL A 288       6.156  29.672  -0.376  1.00 95.25           N  
ATOM   2147  CA  VAL A 288       6.852  30.922  -0.072  1.00 95.25           C  
ATOM   2148  C   VAL A 288       8.312  30.625   0.281  1.00 95.25           C  
ATOM   2149  CB  VAL A 288       6.168  31.688   1.084  1.00 95.25           C  
ATOM   2150  O   VAL A 288       9.219  31.297  -0.203  1.00 95.25           O  
ATOM   2151  CG1 VAL A 288       7.074  32.812   1.603  1.00 95.25           C  
ATOM   2152  CG2 VAL A 288       4.828  32.250   0.626  1.00 95.25           C  
ATOM   2153  N   LEU A 289       8.539  29.562   1.012  1.00 94.06           N  
ATOM   2154  CA  LEU A 289       9.875  29.234   1.485  1.00 94.06           C  
ATOM   2155  C   LEU A 289      10.641  28.438   0.439  1.00 94.06           C  
ATOM   2156  CB  LEU A 289       9.805  28.453   2.797  1.00 94.06           C  
ATOM   2157  O   LEU A 289      11.766  28.781   0.085  1.00 94.06           O  
ATOM   2158  CG  LEU A 289      11.125  28.219   3.527  1.00 94.06           C  
ATOM   2159  CD1 LEU A 289      11.758  29.562   3.912  1.00 94.06           C  
ATOM   2160  CD2 LEU A 289      10.914  27.359   4.758  1.00 94.06           C  
ATOM   2161  N   GLY A 290      10.000  27.453  -0.106  1.00 90.12           N  
ATOM   2162  CA  GLY A 290      10.680  26.484  -0.943  1.00 90.12           C  
ATOM   2163  C   GLY A 290      10.875  26.953  -2.371  1.00 90.12           C  
ATOM   2164  O   GLY A 290      11.773  26.469  -3.068  1.00 90.12           O  
ATOM   2165  N   GLU A 291      10.047  27.797  -2.873  1.00 89.44           N  
ATOM   2166  CA  GLU A 291      10.109  28.234  -4.266  1.00 89.44           C  
ATOM   2167  C   GLU A 291      10.734  29.625  -4.387  1.00 89.44           C  
ATOM   2168  CB  GLU A 291       8.719  28.219  -4.898  1.00 89.44           C  
ATOM   2169  O   GLU A 291      10.734  30.219  -5.465  1.00 89.44           O  
ATOM   2170  CG  GLU A 291       8.094  26.844  -4.992  1.00 89.44           C  
ATOM   2171  CD  GLU A 291       6.715  26.844  -5.629  1.00 89.44           C  
ATOM   2172  OE1 GLU A 291       6.051  25.781  -5.648  1.00 89.44           O  
ATOM   2173  OE2 GLU A 291       6.297  27.922  -6.121  1.00 89.44           O  
ATOM   2174  N   ALA A 292      11.273  30.078  -3.328  1.00 94.50           N  
ATOM   2175  CA  ALA A 292      11.977  31.359  -3.346  1.00 94.50           C  
ATOM   2176  C   ALA A 292      13.305  31.250  -4.094  1.00 94.50           C  
ATOM   2177  CB  ALA A 292      12.219  31.859  -1.921  1.00 94.50           C  
ATOM   2178  O   ALA A 292      13.852  30.156  -4.238  1.00 94.50           O  
ATOM   2179  N   ASN A 293      13.789  32.406  -4.562  1.00 95.00           N  
ATOM   2180  CA  ASN A 293      15.039  32.438  -5.301  1.00 95.00           C  
ATOM   2181  C   ASN A 293      16.234  32.125  -4.395  1.00 95.00           C  
ATOM   2182  CB  ASN A 293      15.227  33.781  -5.996  1.00 95.00           C  
ATOM   2183  O   ASN A 293      17.266  31.641  -4.859  1.00 95.00           O  
ATOM   2184  CG  ASN A 293      14.195  34.031  -7.082  1.00 95.00           C  
ATOM   2185  ND2 ASN A 293      13.594  35.219  -7.066  1.00 95.00           N  
ATOM   2186  OD1 ASN A 293      13.945  33.156  -7.922  1.00 95.00           O  
ATOM   2187  N   SER A 294      16.125  32.469  -3.123  1.00 96.31           N  
ATOM   2188  CA  SER A 294      17.141  32.219  -2.111  1.00 96.31           C  
ATOM   2189  C   SER A 294      16.516  31.984  -0.740  1.00 96.31           C  
ATOM   2190  CB  SER A 294      18.156  33.344  -2.041  1.00 96.31           C  
ATOM   2191  O   SER A 294      15.391  32.406  -0.491  1.00 96.31           O  
ATOM   2192  OG  SER A 294      17.562  34.500  -1.435  1.00 96.31           O  
ATOM   2193  N   PRO A 295      17.266  31.281   0.107  1.00 96.19           N  
ATOM   2194  CA  PRO A 295      16.750  31.078   1.460  1.00 96.19           C  
ATOM   2195  C   PRO A 295      16.438  32.406   2.172  1.00 96.19           C  
ATOM   2196  CB  PRO A 295      17.875  30.328   2.168  1.00 96.19           C  
ATOM   2197  O   PRO A 295      15.430  32.500   2.873  1.00 96.19           O  
ATOM   2198  CG  PRO A 295      18.531  29.516   1.093  1.00 96.19           C  
ATOM   2199  CD  PRO A 295      18.547  30.328  -0.169  1.00 96.19           C  
ATOM   2200  N   GLU A 296      17.297  33.375   2.016  1.00 97.25           N  
ATOM   2201  CA  GLU A 296      17.109  34.656   2.670  1.00 97.25           C  
ATOM   2202  C   GLU A 296      15.836  35.344   2.174  1.00 97.25           C  
ATOM   2203  CB  GLU A 296      18.312  35.562   2.439  1.00 97.25           C  
ATOM   2204  O   GLU A 296      15.070  35.906   2.969  1.00 97.25           O  
ATOM   2205  CG  GLU A 296      19.578  35.125   3.178  1.00 97.25           C  
ATOM   2206  CD  GLU A 296      20.250  33.938   2.535  1.00 97.25           C  
ATOM   2207  OE1 GLU A 296      21.016  33.219   3.227  1.00 97.25           O  
ATOM   2208  OE2 GLU A 296      20.000  33.688   1.330  1.00 97.25           O  
ATOM   2209  N   GLU A 297      15.633  35.344   0.874  1.00 97.62           N  
ATOM   2210  CA  GLU A 297      14.406  35.906   0.308  1.00 97.62           C  
ATOM   2211  C   GLU A 297      13.172  35.156   0.809  1.00 97.62           C  
ATOM   2212  CB  GLU A 297      14.461  35.875  -1.222  1.00 97.62           C  
ATOM   2213  O   GLU A 297      12.180  35.781   1.187  1.00 97.62           O  
ATOM   2214  CG  GLU A 297      13.234  36.469  -1.890  1.00 97.62           C  
ATOM   2215  CD  GLU A 297      13.297  36.438  -3.408  1.00 97.62           C  
ATOM   2216  OE1 GLU A 297      12.703  37.312  -4.070  1.00 97.62           O  
ATOM   2217  OE2 GLU A 297      13.930  35.500  -3.941  1.00 97.62           O  
ATOM   2218  N   GLY A 298      13.242  33.844   0.843  1.00 97.88           N  
ATOM   2219  CA  GLY A 298      12.141  33.062   1.340  1.00 97.88           C  
ATOM   2220  C   GLY A 298      11.781  33.344   2.781  1.00 97.88           C  
ATOM   2221  O   GLY A 298      10.594  33.438   3.131  1.00 97.88           O  
ATOM   2222  N   LEU A 299      12.789  33.562   3.594  1.00 98.44           N  
ATOM   2223  CA  LEU A 299      12.562  33.875   5.004  1.00 98.44           C  
ATOM   2224  C   LEU A 299      11.906  35.219   5.168  1.00 98.44           C  
ATOM   2225  CB  LEU A 299      13.883  33.812   5.777  1.00 98.44           C  
ATOM   2226  O   LEU A 299      11.000  35.375   5.984  1.00 98.44           O  
ATOM   2227  CG  LEU A 299      14.500  32.438   5.996  1.00 98.44           C  
ATOM   2228  CD1 LEU A 299      15.914  32.562   6.539  1.00 98.44           C  
ATOM   2229  CD2 LEU A 299      13.633  31.609   6.938  1.00 98.44           C  
ATOM   2230  N   LYS A 300      12.367  36.156   4.395  1.00 98.19           N  
ATOM   2231  CA  LYS A 300      11.766  37.469   4.430  1.00 98.19           C  
ATOM   2232  C   LYS A 300      10.305  37.438   3.998  1.00 98.19           C  
ATOM   2233  CB  LYS A 300      12.547  38.438   3.539  1.00 98.19           C  
ATOM   2234  O   LYS A 300       9.438  38.031   4.656  1.00 98.19           O  
ATOM   2235  CG  LYS A 300      12.070  39.875   3.617  1.00 98.19           C  
ATOM   2236  CD  LYS A 300      12.852  40.781   2.674  1.00 98.19           C  
ATOM   2237  CE  LYS A 300      12.289  42.219   2.652  1.00 98.19           C  
ATOM   2238  NZ  LYS A 300      12.984  43.062   1.648  1.00 98.19           N  
ATOM   2239  N   ASP A 301      10.031  36.750   2.918  1.00 97.94           N  
ATOM   2240  CA  ASP A 301       8.664  36.625   2.408  1.00 97.94           C  
ATOM   2241  C   ASP A 301       7.777  35.844   3.383  1.00 97.94           C  
ATOM   2242  CB  ASP A 301       8.656  35.938   1.039  1.00 97.94           C  
ATOM   2243  O   ASP A 301       6.598  36.156   3.537  1.00 97.94           O  
ATOM   2244  CG  ASP A 301       9.195  36.812  -0.068  1.00 97.94           C  
ATOM   2245  OD1 ASP A 301       9.383  38.031   0.160  1.00 97.94           O  
ATOM   2246  OD2 ASP A 301       9.438  36.312  -1.181  1.00 97.94           O  
ATOM   2247  N   LEU A 302       8.367  34.906   4.012  1.00 98.19           N  
ATOM   2248  CA  LEU A 302       7.641  34.125   5.008  1.00 98.19           C  
ATOM   2249  C   LEU A 302       7.195  35.031   6.168  1.00 98.19           C  
ATOM   2250  CB  LEU A 302       8.508  33.000   5.531  1.00 98.19           C  
ATOM   2251  O   LEU A 302       6.047  34.938   6.613  1.00 98.19           O  
ATOM   2252  CG  LEU A 302       7.820  31.984   6.457  1.00 98.19           C  
ATOM   2253  CD1 LEU A 302       6.781  31.172   5.684  1.00 98.19           C  
ATOM   2254  CD2 LEU A 302       8.844  31.062   7.109  1.00 98.19           C  
ATOM   2255  N   GLU A 303       8.086  35.875   6.684  1.00 98.19           N  
ATOM   2256  CA  GLU A 303       7.754  36.781   7.758  1.00 98.19           C  
ATOM   2257  C   GLU A 303       6.613  37.719   7.355  1.00 98.19           C  
ATOM   2258  CB  GLU A 303       8.984  37.625   8.148  1.00 98.19           C  
ATOM   2259  O   GLU A 303       5.633  37.875   8.094  1.00 98.19           O  
ATOM   2260  CG  GLU A 303       8.734  38.594   9.289  1.00 98.19           C  
ATOM   2261  CD  GLU A 303       9.992  39.312   9.742  1.00 98.19           C  
ATOM   2262  OE1 GLU A 303       9.930  40.062  10.742  1.00 98.19           O  
ATOM   2263  OE2 GLU A 303      11.039  39.156   9.086  1.00 98.19           O  
ATOM   2264  N   ALA A 304       6.754  38.281   6.191  1.00 97.94           N  
ATOM   2265  CA  ALA A 304       5.727  39.188   5.699  1.00 97.94           C  
ATOM   2266  C   ALA A 304       4.383  38.469   5.555  1.00 97.94           C  
ATOM   2267  CB  ALA A 304       6.148  39.781   4.363  1.00 97.94           C  
ATOM   2268  O   ALA A 304       3.344  39.000   5.938  1.00 97.94           O  
ATOM   2269  N   PHE A 305       4.406  37.281   5.004  1.00 97.50           N  
ATOM   2270  CA  PHE A 305       3.189  36.500   4.789  1.00 97.50           C  
ATOM   2271  C   PHE A 305       2.529  36.156   6.117  1.00 97.50           C  
ATOM   2272  CB  PHE A 305       3.496  35.219   4.000  1.00 97.50           C  
ATOM   2273  O   PHE A 305       1.328  36.375   6.297  1.00 97.50           O  
ATOM   2274  CG  PHE A 305       2.271  34.438   3.621  1.00 97.50           C  
ATOM   2275  CD1 PHE A 305       2.244  33.062   3.764  1.00 97.50           C  
ATOM   2276  CD2 PHE A 305       1.146  35.094   3.121  1.00 97.50           C  
ATOM   2277  CE1 PHE A 305       1.111  32.312   3.414  1.00 97.50           C  
ATOM   2278  CE2 PHE A 305       0.010  34.344   2.768  1.00 97.50           C  
ATOM   2279  CZ  PHE A 305      -0.005  32.969   2.914  1.00 97.50           C  
ATOM   2280  N   MET A 306       3.314  35.719   7.059  1.00 97.50           N  
ATOM   2281  CA  MET A 306       2.781  35.344   8.367  1.00 97.50           C  
ATOM   2282  C   MET A 306       2.145  36.562   9.047  1.00 97.50           C  
ATOM   2283  CB  MET A 306       3.885  34.781   9.258  1.00 97.50           C  
ATOM   2284  O   MET A 306       1.053  36.469   9.609  1.00 97.50           O  
ATOM   2285  CG  MET A 306       3.379  34.219  10.570  1.00 97.50           C  
ATOM   2286  SD  MET A 306       2.232  32.781  10.336  1.00 97.50           S  
ATOM   2287  CE  MET A 306       1.002  33.156  11.617  1.00 97.50           C  
ATOM   2288  N   LYS A 307       2.777  37.688   9.016  1.00 97.12           N  
ATOM   2289  CA  LYS A 307       2.248  38.906   9.617  1.00 97.12           C  
ATOM   2290  C   LYS A 307       0.940  39.344   8.953  1.00 97.12           C  
ATOM   2291  CB  LYS A 307       3.270  40.031   9.523  1.00 97.12           C  
ATOM   2292  O   LYS A 307       0.022  39.812   9.617  1.00 97.12           O  
ATOM   2293  CG  LYS A 307       4.441  39.906  10.484  1.00 97.12           C  
ATOM   2294  CD  LYS A 307       5.449  41.031  10.312  1.00 97.12           C  
ATOM   2295  CE  LYS A 307       6.574  40.938  11.328  1.00 97.12           C  
ATOM   2296  NZ  LYS A 307       7.680  41.906  11.023  1.00 97.12           N  
ATOM   2297  N   SER A 308       0.902  39.125   7.648  1.00 96.69           N  
ATOM   2298  CA  SER A 308      -0.332  39.469   6.941  1.00 96.69           C  
ATOM   2299  C   SER A 308      -1.478  38.562   7.379  1.00 96.69           C  
ATOM   2300  CB  SER A 308      -0.130  39.344   5.430  1.00 96.69           C  
ATOM   2301  O   SER A 308      -2.619  39.000   7.504  1.00 96.69           O  
ATOM   2302  OG  SER A 308      -0.138  38.000   5.020  1.00 96.69           O  
ATOM   2303  N   LEU A 309      -1.217  37.281   7.574  1.00 96.00           N  
ATOM   2304  CA  LEU A 309      -2.229  36.344   8.047  1.00 96.00           C  
ATOM   2305  C   LEU A 309      -2.682  36.719   9.461  1.00 96.00           C  
ATOM   2306  CB  LEU A 309      -1.687  34.906   8.023  1.00 96.00           C  
ATOM   2307  O   LEU A 309      -3.877  36.656   9.766  1.00 96.00           O  
ATOM   2308  CG  LEU A 309      -1.336  34.344   6.648  1.00 96.00           C  
ATOM   2309  CD1 LEU A 309      -0.619  33.000   6.797  1.00 96.00           C  
ATOM   2310  CD2 LEU A 309      -2.592  34.188   5.797  1.00 96.00           C  
ATOM   2311  N   LYS A 310      -1.729  37.062  10.289  1.00 95.12           N  
ATOM   2312  CA  LYS A 310      -2.055  37.438  11.664  1.00 95.12           C  
ATOM   2313  C   LYS A 310      -2.945  38.656  11.711  1.00 95.12           C  
ATOM   2314  CB  LYS A 310      -0.778  37.688  12.477  1.00 95.12           C  
ATOM   2315  O   LYS A 310      -3.889  38.719  12.500  1.00 95.12           O  
ATOM   2316  CG  LYS A 310      -1.020  37.906  13.961  1.00 95.12           C  
ATOM   2317  CD  LYS A 310      -1.683  36.719  14.617  1.00 95.12           C  
ATOM   2318  CE  LYS A 310      -1.833  36.906  16.125  1.00 95.12           C  
ATOM   2319  NZ  LYS A 310      -2.438  35.688  16.781  1.00 95.12           N  
ATOM   2320  N   ALA A 311      -2.689  39.562  10.922  1.00 93.50           N  
ATOM   2321  CA  ALA A 311      -3.494  40.781  10.844  1.00 93.50           C  
ATOM   2322  C   ALA A 311      -4.926  40.469  10.422  1.00 93.50           C  
ATOM   2323  CB  ALA A 311      -2.863  41.781   9.875  1.00 93.50           C  
ATOM   2324  O   ALA A 311      -5.875  41.094  10.922  1.00 93.50           O  
ATOM   2325  N   ALA A 312      -5.074  39.531   9.531  1.00 92.31           N  
ATOM   2326  CA  ALA A 312      -6.391  39.156   9.023  1.00 92.31           C  
ATOM   2327  C   ALA A 312      -7.188  38.375  10.070  1.00 92.31           C  
ATOM   2328  CB  ALA A 312      -6.258  38.344   7.742  1.00 92.31           C  
ATOM   2329  O   ALA A 312      -8.422  38.406  10.055  1.00 92.31           O  
ATOM   2330  N   ALA A 313      -6.484  37.656  10.891  1.00 89.38           N  
ATOM   2331  CA  ALA A 313      -7.129  36.812  11.906  1.00 89.38           C  
ATOM   2332  C   ALA A 313      -7.688  37.688  13.039  1.00 89.38           C  
ATOM   2333  CB  ALA A 313      -6.145  35.781  12.461  1.00 89.38           C  
ATOM   2334  O   ALA A 313      -8.586  37.250  13.766  1.00 89.38           O  
ATOM   2335  N   THR A 314      -7.094  38.781  13.320  1.00 78.38           N  
ATOM   2336  CA  THR A 314      -7.520  39.656  14.398  1.00 78.38           C  
ATOM   2337  C   THR A 314      -8.812  40.406  14.023  1.00 78.38           C  
ATOM   2338  CB  THR A 314      -6.430  40.688  14.742  1.00 78.38           C  
ATOM   2339  O   THR A 314      -8.961  40.875  12.898  1.00 78.38           O  
ATOM   2340  CG2 THR A 314      -5.703  40.312  16.031  1.00 78.38           C  
ATOM   2341  OG1 THR A 314      -5.484  40.750  13.672  1.00 78.38           O  
ATOM   2342  N   ARG A 315      -9.922  39.750  14.383  1.00 59.78           N  
ATOM   2343  CA  ARG A 315     -11.242  40.312  14.156  1.00 59.78           C  
ATOM   2344  C   ARG A 315     -11.180  41.844  14.180  1.00 59.78           C  
ATOM   2345  CB  ARG A 315     -12.227  39.844  15.211  1.00 59.78           C  
ATOM   2346  O   ARG A 315     -10.461  42.438  14.984  1.00 59.78           O  
ATOM   2347  CG  ARG A 315     -12.859  38.500  14.883  1.00 59.78           C  
ATOM   2348  CD  ARG A 315     -13.898  38.062  15.922  1.00 59.78           C  
ATOM   2349  NE  ARG A 315     -14.453  36.750  15.633  1.00 59.78           N  
ATOM   2350  NH1 ARG A 315     -15.875  36.750  17.453  1.00 59.78           N  
ATOM   2351  NH2 ARG A 315     -15.812  34.938  16.016  1.00 59.78           N  
ATOM   2352  CZ  ARG A 315     -15.375  36.156  16.375  1.00 59.78           C  
ATOM   2353  N   GLY A 316     -11.203  42.531  13.031  1.00 47.91           N  
ATOM   2354  CA  GLY A 316     -11.398  43.969  13.156  1.00 47.91           C  
ATOM   2355  C   GLY A 316     -12.203  44.375  14.383  1.00 47.91           C  
ATOM   2356  O   GLY A 316     -12.961  43.562  14.914  1.00 47.91           O  
ATOM   2357  N   ASP A 317     -11.719  45.250  15.234  1.00 41.03           N  
ATOM   2358  CA  ASP A 317     -12.531  45.875  16.266  1.00 41.03           C  
ATOM   2359  C   ASP A 317     -13.977  46.062  15.789  1.00 41.03           C  
ATOM   2360  CB  ASP A 317     -11.945  47.250  16.641  1.00 41.03           C  
ATOM   2361  O   ASP A 317     -14.234  46.688  14.773  1.00 41.03           O  
ATOM   2362  CG  ASP A 317     -10.719  47.125  17.531  1.00 41.03           C  
ATOM   2363  OD1 ASP A 317     -10.523  46.094  18.172  1.00 41.03           O  
ATOM   2364  OD2 ASP A 317      -9.945  48.125  17.594  1.00 41.03           O  
ATOM   2365  N   SER A 318     -14.930  45.219  15.758  1.00 37.59           N  
ATOM   2366  CA  SER A 318     -16.250  45.812  15.906  1.00 37.59           C  
ATOM   2367  C   SER A 318     -16.203  47.062  16.766  1.00 37.59           C  
ATOM   2368  CB  SER A 318     -17.234  44.781  16.516  1.00 37.59           C  
ATOM   2369  O   SER A 318     -15.711  47.031  17.906  1.00 37.59           O  
ATOM   2370  OG  SER A 318     -16.766  44.344  17.781  1.00 37.59           O  
ATOM   2371  N   VAL A 319     -15.859  48.250  16.219  1.00 31.25           N  
ATOM   2372  CA  VAL A 319     -16.188  49.531  16.859  1.00 31.25           C  
ATOM   2373  C   VAL A 319     -17.453  49.375  17.703  1.00 31.25           C  
ATOM   2374  CB  VAL A 319     -16.375  50.656  15.820  1.00 31.25           C  
ATOM   2375  O   VAL A 319     -18.500  49.000  17.188  1.00 31.25           O  
ATOM   2376  CG1 VAL A 319     -16.719  51.969  16.500  1.00 31.25           C  
ATOM   2377  CG2 VAL A 319     -15.125  50.781  14.953  1.00 31.25           C  
ATOM   2378  N   LEU A 320     -17.375  48.969  18.891  1.00 30.30           N  
ATOM   2379  CA  LEU A 320     -18.453  49.438  19.766  1.00 30.30           C  
ATOM   2380  C   LEU A 320     -18.906  50.844  19.375  1.00 30.30           C  
ATOM   2381  CB  LEU A 320     -17.984  49.438  21.219  1.00 30.30           C  
ATOM   2382  O   LEU A 320     -18.156  51.812  19.531  1.00 30.30           O  
ATOM   2383  CG  LEU A 320     -18.094  48.094  21.969  1.00 30.30           C  
ATOM   2384  CD1 LEU A 320     -17.125  48.062  23.141  1.00 30.30           C  
ATOM   2385  CD2 LEU A 320     -19.531  47.875  22.438  1.00 30.30           C  
ATOM   2386  N   LEU A 321     -19.516  50.969  18.141  1.00 25.97           N  
ATOM   2387  CA  LEU A 321     -20.609  51.938  18.281  1.00 25.97           C  
ATOM   2388  C   LEU A 321     -21.703  51.406  19.188  1.00 25.97           C  
ATOM   2389  CB  LEU A 321     -21.188  52.312  16.906  1.00 25.97           C  
ATOM   2390  O   LEU A 321     -22.047  50.219  19.109  1.00 25.97           O  
ATOM   2391  CG  LEU A 321     -20.406  53.344  16.109  1.00 25.97           C  
ATOM   2392  CD1 LEU A 321     -20.656  53.156  14.609  1.00 25.97           C  
ATOM   2393  CD2 LEU A 321     -20.812  54.750  16.531  1.00 25.97           C  
TER    2394      LEU A 321                                                      
ATOM   2395  N   MET B   1     -16.812  15.633 -71.312  1.00 18.72           N  
ATOM   2396  CA  MET B   1     -16.203  14.633 -72.188  1.00 18.72           C  
ATOM   2397  C   MET B   1     -16.609  13.227 -71.750  1.00 18.72           C  
ATOM   2398  CB  MET B   1     -14.680  14.758 -72.188  1.00 18.72           C  
ATOM   2399  O   MET B   1     -17.141  13.023 -70.688  1.00 18.72           O  
ATOM   2400  CG  MET B   1     -14.133  15.812 -73.125  1.00 18.72           C  
ATOM   2401  SD  MET B   1     -12.305  15.969 -73.000  1.00 18.72           S  
ATOM   2402  CE  MET B   1     -11.992  17.016 -74.438  1.00 18.72           C  
ATOM   2403  N   SER B   2     -15.641  12.164 -72.000  1.00 15.60           N  
ATOM   2404  CA  SER B   2     -15.570  10.867 -72.625  1.00 15.60           C  
ATOM   2405  C   SER B   2     -15.695   9.727 -71.625  1.00 15.60           C  
ATOM   2406  CB  SER B   2     -14.258  10.727 -73.438  1.00 15.60           C  
ATOM   2407  O   SER B   2     -15.555   8.555 -72.000  1.00 15.60           O  
ATOM   2408  OG  SER B   2     -14.008   9.367 -73.750  1.00 15.60           O  
ATOM   2409  N   TYR B   3     -15.461   9.969 -70.500  1.00 17.08           N  
ATOM   2410  CA  TYR B   3     -14.742   8.820 -69.938  1.00 17.08           C  
ATOM   2411  C   TYR B   3     -15.453   7.520 -70.250  1.00 17.08           C  
ATOM   2412  CB  TYR B   3     -14.578   8.953 -68.438  1.00 17.08           C  
ATOM   2413  O   TYR B   3     -16.688   7.434 -70.188  1.00 17.08           O  
ATOM   2414  CG  TYR B   3     -13.289   9.617 -68.000  1.00 17.08           C  
ATOM   2415  CD1 TYR B   3     -12.156   8.852 -67.750  1.00 17.08           C  
ATOM   2416  CD2 TYR B   3     -13.203  10.992 -67.875  1.00 17.08           C  
ATOM   2417  CE1 TYR B   3     -10.961   9.461 -67.312  1.00 17.08           C  
ATOM   2418  CE2 TYR B   3     -12.016  11.609 -67.500  1.00 17.08           C  
ATOM   2419  OH  TYR B   3      -9.727  11.438 -66.812  1.00 17.08           O  
ATOM   2420  CZ  TYR B   3     -10.898  10.836 -67.188  1.00 17.08           C  
ATOM   2421  N   SER B   4     -14.680   6.516 -70.500  1.00 16.69           N  
ATOM   2422  CA  SER B   4     -14.500   5.281 -71.250  1.00 16.69           C  
ATOM   2423  C   SER B   4     -15.375   4.160 -70.688  1.00 16.69           C  
ATOM   2424  CB  SER B   4     -13.031   4.852 -71.250  1.00 16.69           C  
ATOM   2425  O   SER B   4     -15.492   4.004 -69.500  1.00 16.69           O  
ATOM   2426  OG  SER B   4     -12.508   4.809 -72.562  1.00 16.69           O  
ATOM   2427  N   LYS B   5     -16.016   3.270 -71.500  1.00 17.59           N  
ATOM   2428  CA  LYS B   5     -17.078   2.355 -71.875  1.00 17.59           C  
ATOM   2429  C   LYS B   5     -16.734   0.916 -71.500  1.00 17.59           C  
ATOM   2430  CB  LYS B   5     -17.328   2.461 -73.375  1.00 17.59           C  
ATOM   2431  O   LYS B   5     -17.547   0.009 -71.750  1.00 17.59           O  
ATOM   2432  CG  LYS B   5     -18.328   3.545 -73.812  1.00 17.59           C  
ATOM   2433  CD  LYS B   5     -18.609   3.545 -75.312  1.00 17.59           C  
ATOM   2434  CE  LYS B   5     -19.609   4.625 -75.688  1.00 17.59           C  
ATOM   2435  NZ  LYS B   5     -19.828   4.676 -77.125  1.00 17.59           N  
ATOM   2436  N   CYS B   6     -15.359   0.622 -71.250  1.00 19.44           N  
ATOM   2437  CA  CYS B   6     -14.938  -0.558 -72.000  1.00 19.44           C  
ATOM   2438  C   CYS B   6     -15.719  -1.790 -71.500  1.00 19.44           C  
ATOM   2439  CB  CYS B   6     -13.445  -0.802 -71.812  1.00 19.44           C  
ATOM   2440  O   CYS B   6     -16.344  -1.786 -70.438  1.00 19.44           O  
ATOM   2441  SG  CYS B   6     -12.414   0.167 -72.938  1.00 19.44           S  
ATOM   2442  N   LEU B   7     -14.867  -2.926 -71.312  1.00 16.27           N  
ATOM   2443  CA  LEU B   7     -14.750  -4.105 -72.125  1.00 16.27           C  
ATOM   2444  C   LEU B   7     -15.734  -5.188 -71.688  1.00 16.27           C  
ATOM   2445  CB  LEU B   7     -13.320  -4.648 -72.125  1.00 16.27           C  
ATOM   2446  O   LEU B   7     -16.219  -5.168 -70.562  1.00 16.27           O  
ATOM   2447  CG  LEU B   7     -12.312  -3.953 -73.000  1.00 16.27           C  
ATOM   2448  CD1 LEU B   7     -10.891  -4.320 -72.625  1.00 16.27           C  
ATOM   2449  CD2 LEU B   7     -12.570  -4.320 -74.500  1.00 16.27           C  
ATOM   2450  N   PRO B   8     -15.383  -6.512 -72.062  1.00 16.48           N  
ATOM   2451  CA  PRO B   8     -15.938  -7.598 -72.875  1.00 16.48           C  
ATOM   2452  C   PRO B   8     -16.641  -8.656 -72.062  1.00 16.48           C  
ATOM   2453  CB  PRO B   8     -14.703  -8.188 -73.562  1.00 16.48           C  
ATOM   2454  O   PRO B   8     -16.578  -8.625 -70.812  1.00 16.48           O  
ATOM   2455  CG  PRO B   8     -13.562  -7.867 -72.688  1.00 16.48           C  
ATOM   2456  CD  PRO B   8     -14.047  -6.887 -71.625  1.00 16.48           C  
ATOM   2457  N   SER B   9     -16.125  -9.969 -72.188  1.00 15.04           N  
ATOM   2458  CA  SER B   9     -16.578 -11.133 -72.938  1.00 15.04           C  
ATOM   2459  C   SER B   9     -17.109 -12.227 -72.062  1.00 15.04           C  
ATOM   2460  CB  SER B   9     -15.438 -11.680 -73.812  1.00 15.04           C  
ATOM   2461  O   SER B   9     -18.172 -12.797 -72.250  1.00 15.04           O  
ATOM   2462  OG  SER B   9     -14.266 -11.867 -73.062  1.00 15.04           O  
ATOM   2463  N   ASN B  10     -16.156 -12.906 -71.250  1.00 14.46           N  
ATOM   2464  CA  ASN B  10     -15.891 -14.305 -71.562  1.00 14.46           C  
ATOM   2465  C   ASN B  10     -17.000 -15.211 -71.000  1.00 14.46           C  
ATOM   2466  CB  ASN B  10     -14.539 -14.734 -70.938  1.00 14.46           C  
ATOM   2467  O   ASN B  10     -17.578 -14.945 -69.938  1.00 14.46           O  
ATOM   2468  CG  ASN B  10     -13.398 -14.562 -71.938  1.00 14.46           C  
ATOM   2469  ND2 ASN B  10     -12.172 -14.547 -71.438  1.00 14.46           N  
ATOM   2470  OD1 ASN B  10     -13.617 -14.445 -73.125  1.00 14.46           O  
ATOM   2471  N   SER B  11     -17.250 -16.500 -71.688  1.00 15.05           N  
ATOM   2472  CA  SER B  11     -18.172 -17.547 -72.125  1.00 15.05           C  
ATOM   2473  C   SER B  11     -18.297 -18.641 -71.062  1.00 15.05           C  
ATOM   2474  CB  SER B  11     -17.719 -18.125 -73.438  1.00 15.05           C  
ATOM   2475  O   SER B  11     -19.250 -19.422 -71.062  1.00 15.05           O  
ATOM   2476  OG  SER B  11     -16.344 -18.438 -73.438  1.00 15.05           O  
ATOM   2477  N   PHE B  12     -17.125 -19.094 -70.438  1.00 14.27           N  
ATOM   2478  CA  PHE B  12     -16.875 -20.516 -70.562  1.00 14.27           C  
ATOM   2479  C   PHE B  12     -18.031 -21.344 -70.062  1.00 14.27           C  
ATOM   2480  CB  PHE B  12     -15.570 -20.906 -69.875  1.00 14.27           C  
ATOM   2481  O   PHE B  12     -18.734 -20.906 -69.125  1.00 14.27           O  
ATOM   2482  CG  PHE B  12     -14.391 -21.047 -70.812  1.00 14.27           C  
ATOM   2483  CD1 PHE B  12     -14.094 -22.281 -71.375  1.00 14.27           C  
ATOM   2484  CD2 PHE B  12     -13.578 -19.969 -71.062  1.00 14.27           C  
ATOM   2485  CE1 PHE B  12     -13.000 -22.422 -72.250  1.00 14.27           C  
ATOM   2486  CE2 PHE B  12     -12.484 -20.094 -71.938  1.00 14.27           C  
ATOM   2487  CZ  PHE B  12     -12.203 -21.328 -72.500  1.00 14.27           C  
ATOM   2488  N   LEU B  13     -17.938 -22.703 -70.438  1.00 14.48           N  
ATOM   2489  CA  LEU B  13     -18.641 -23.891 -70.875  1.00 14.48           C  
ATOM   2490  C   LEU B  13     -19.297 -24.625 -69.688  1.00 14.48           C  
ATOM   2491  CB  LEU B  13     -17.688 -24.828 -71.625  1.00 14.48           C  
ATOM   2492  O   LEU B  13     -18.984 -24.359 -68.562  1.00 14.48           O  
ATOM   2493  CG  LEU B  13     -17.422 -24.516 -73.125  1.00 14.48           C  
ATOM   2494  CD1 LEU B  13     -16.156 -25.203 -73.562  1.00 14.48           C  
ATOM   2495  CD2 LEU B  13     -18.625 -24.922 -73.938  1.00 14.48           C  
ATOM   2496  N   HIS B  14     -19.359 -26.047 -69.875  1.00 14.41           N  
ATOM   2497  CA  HIS B  14     -20.344 -27.078 -70.125  1.00 14.41           C  
ATOM   2498  C   HIS B  14     -20.516 -27.969 -68.875  1.00 14.41           C  
ATOM   2499  CB  HIS B  14     -19.969 -27.906 -71.312  1.00 14.41           C  
ATOM   2500  O   HIS B  14     -21.641 -28.297 -68.500  1.00 14.41           O  
ATOM   2501  CG  HIS B  14     -20.484 -27.359 -72.625  1.00 14.41           C  
ATOM   2502  CD2 HIS B  14     -19.906 -27.266 -73.875  1.00 14.41           C  
ATOM   2503  ND1 HIS B  14     -21.750 -26.828 -72.750  1.00 14.41           N  
ATOM   2504  CE1 HIS B  14     -21.938 -26.422 -74.000  1.00 14.41           C  
ATOM   2505  NE2 HIS B  14     -20.828 -26.672 -74.688  1.00 14.41           N  
ATOM   2506  N   SER B  15     -19.375 -28.734 -68.438  1.00 13.65           N  
ATOM   2507  CA  SER B  15     -19.484 -30.156 -68.750  1.00 13.65           C  
ATOM   2508  C   SER B  15     -20.453 -30.844 -67.812  1.00 13.65           C  
ATOM   2509  CB  SER B  15     -18.109 -30.828 -68.688  1.00 13.65           C  
ATOM   2510  O   SER B  15     -20.875 -30.266 -66.812  1.00 13.65           O  
ATOM   2511  OG  SER B  15     -17.578 -30.703 -67.375  1.00 13.65           O  
ATOM   2512  N   ASN B  16     -19.859 -32.000 -67.188  1.00 14.09           N  
ATOM   2513  CA  ASN B  16     -20.062 -33.406 -67.375  1.00 14.09           C  
ATOM   2514  C   ASN B  16     -21.141 -33.969 -66.438  1.00 14.09           C  
ATOM   2515  CB  ASN B  16     -18.750 -34.188 -67.250  1.00 14.09           C  
ATOM   2516  O   ASN B  16     -21.500 -33.344 -65.500  1.00 14.09           O  
ATOM   2517  CG  ASN B  16     -17.906 -34.188 -68.500  1.00 14.09           C  
ATOM   2518  ND2 ASN B  16     -16.641 -34.562 -68.375  1.00 14.09           N  
ATOM   2519  OD1 ASN B  16     -18.391 -33.875 -69.562  1.00 14.09           O  
ATOM   2520  N   GLY B  17     -20.891 -35.344 -66.125  1.00 14.51           N  
ATOM   2521  CA  GLY B  17     -21.562 -36.594 -66.375  1.00 14.51           C  
ATOM   2522  C   GLY B  17     -22.500 -37.000 -65.250  1.00 14.51           C  
ATOM   2523  O   GLY B  17     -23.719 -36.875 -65.375  1.00 14.51           O  
ATOM   2524  N   PHE B  18     -22.016 -38.156 -64.500  1.00 14.25           N  
ATOM   2525  CA  PHE B  18     -22.484 -39.531 -64.562  1.00 14.25           C  
ATOM   2526  C   PHE B  18     -23.656 -39.781 -63.625  1.00 14.25           C  
ATOM   2527  CB  PHE B  18     -21.359 -40.500 -64.250  1.00 14.25           C  
ATOM   2528  O   PHE B  18     -23.859 -39.000 -62.688  1.00 14.25           O  
ATOM   2529  CG  PHE B  18     -20.609 -40.969 -65.500  1.00 14.25           C  
ATOM   2530  CD1 PHE B  18     -21.047 -42.094 -66.188  1.00 14.25           C  
ATOM   2531  CD2 PHE B  18     -19.500 -40.312 -65.938  1.00 14.25           C  
ATOM   2532  CE1 PHE B  18     -20.359 -42.531 -67.312  1.00 14.25           C  
ATOM   2533  CE2 PHE B  18     -18.812 -40.719 -67.062  1.00 14.25           C  
ATOM   2534  CZ  PHE B  18     -19.234 -41.844 -67.750  1.00 14.25           C  
ATOM   2535  N   TYR B  19     -23.750 -41.156 -63.281  1.00 14.57           N  
ATOM   2536  CA  TYR B  19     -24.703 -42.281 -63.406  1.00 14.57           C  
ATOM   2537  C   TYR B  19     -25.547 -42.406 -62.156  1.00 14.57           C  
ATOM   2538  CB  TYR B  19     -23.969 -43.594 -63.688  1.00 14.57           C  
ATOM   2539  O   TYR B  19     -25.234 -41.812 -61.125  1.00 14.57           O  
ATOM   2540  CG  TYR B  19     -23.688 -43.844 -65.125  1.00 14.57           C  
ATOM   2541  CD1 TYR B  19     -24.625 -44.500 -65.938  1.00 14.57           C  
ATOM   2542  CD2 TYR B  19     -22.500 -43.406 -65.750  1.00 14.57           C  
ATOM   2543  CE1 TYR B  19     -24.375 -44.719 -67.312  1.00 14.57           C  
ATOM   2544  CE2 TYR B  19     -22.234 -43.656 -67.062  1.00 14.57           C  
ATOM   2545  OH  TYR B  19     -22.938 -44.531 -69.188  1.00 14.57           O  
ATOM   2546  CZ  TYR B  19     -23.188 -44.312 -67.875  1.00 14.57           C  
ATOM   2547  N   SER B  20     -25.641 -43.781 -61.625  1.00 14.39           N  
ATOM   2548  CA  SER B  20     -26.641 -44.844 -61.688  1.00 14.39           C  
ATOM   2549  C   SER B  20     -27.391 -44.969 -60.375  1.00 14.39           C  
ATOM   2550  CB  SER B  20     -26.000 -46.188 -62.031  1.00 14.39           C  
ATOM   2551  O   SER B  20     -26.953 -44.438 -59.344  1.00 14.39           O  
ATOM   2552  OG  SER B  20     -25.391 -46.781 -60.906  1.00 14.39           O  
ATOM   2553  N   ASN B  21     -28.062 -46.219 -60.188  1.00 14.47           N  
ATOM   2554  CA  ASN B  21     -29.328 -46.906 -59.906  1.00 14.47           C  
ATOM   2555  C   ASN B  21     -29.344 -47.438 -58.469  1.00 14.47           C  
ATOM   2556  CB  ASN B  21     -29.578 -48.031 -60.875  1.00 14.47           C  
ATOM   2557  O   ASN B  21     -30.422 -47.656 -57.906  1.00 14.47           O  
ATOM   2558  CG  ASN B  21     -30.688 -47.719 -61.875  1.00 14.47           C  
ATOM   2559  ND2 ASN B  21     -30.781 -48.500 -62.938  1.00 14.47           N  
ATOM   2560  OD1 ASN B  21     -31.453 -46.750 -61.656  1.00 14.47           O  
ATOM   2561  N   SER B  22     -28.188 -47.969 -57.969  1.00 14.04           N  
ATOM   2562  CA  SER B  22     -28.344 -49.406 -57.625  1.00 14.04           C  
ATOM   2563  C   SER B  22     -29.422 -49.594 -56.562  1.00 14.04           C  
ATOM   2564  CB  SER B  22     -27.016 -49.969 -57.125  1.00 14.04           C  
ATOM   2565  O   SER B  22     -29.609 -48.750 -55.688  1.00 14.04           O  
ATOM   2566  OG  SER B  22     -26.469 -49.188 -56.094  1.00 14.04           O  
ATOM   2567  N   ASP B  23     -29.969 -50.844 -56.594  1.00 15.73           N  
ATOM   2568  CA  ASP B  23     -31.172 -51.625 -56.375  1.00 15.73           C  
ATOM   2569  C   ASP B  23     -31.406 -51.875 -54.906  1.00 15.73           C  
ATOM   2570  CB  ASP B  23     -31.078 -52.938 -57.156  1.00 15.73           C  
ATOM   2571  O   ASP B  23     -30.594 -51.500 -54.062  1.00 15.73           O  
ATOM   2572  CG  ASP B  23     -32.344 -53.281 -57.906  1.00 15.73           C  
ATOM   2573  OD1 ASP B  23     -33.375 -52.594 -57.719  1.00 15.73           O  
ATOM   2574  OD2 ASP B  23     -32.344 -54.250 -58.719  1.00 15.73           O  
ATOM   2575  N   PRO B  24     -31.328 -53.281 -54.688  1.00 15.36           N  
ATOM   2576  CA  PRO B  24     -32.406 -54.250 -54.406  1.00 15.36           C  
ATOM   2577  C   PRO B  24     -32.625 -54.500 -52.906  1.00 15.36           C  
ATOM   2578  CB  PRO B  24     -31.891 -55.531 -55.094  1.00 15.36           C  
ATOM   2579  O   PRO B  24     -31.844 -54.031 -52.094  1.00 15.36           O  
ATOM   2580  CG  PRO B  24     -30.406 -55.375 -55.156  1.00 15.36           C  
ATOM   2581  CD  PRO B  24     -30.062 -53.969 -54.750  1.00 15.36           C  
ATOM   2582  N   LYS B  25     -32.375 -55.812 -52.500  1.00 15.43           N  
ATOM   2583  CA  LYS B  25     -33.156 -57.000 -52.062  1.00 15.43           C  
ATOM   2584  C   LYS B  25     -33.156 -57.156 -50.562  1.00 15.43           C  
ATOM   2585  CB  LYS B  25     -32.625 -58.250 -52.750  1.00 15.43           C  
ATOM   2586  O   LYS B  25     -32.562 -56.344 -49.844  1.00 15.43           O  
ATOM   2587  CG  LYS B  25     -33.281 -58.562 -54.094  1.00 15.43           C  
ATOM   2588  CD  LYS B  25     -32.750 -59.844 -54.688  1.00 15.43           C  
ATOM   2589  CE  LYS B  25     -33.375 -60.156 -56.031  1.00 15.43           C  
ATOM   2590  NZ  LYS B  25     -32.875 -61.438 -56.594  1.00 15.43           N  
ATOM   2591  N   LEU B  26     -32.594 -58.406 -50.000  1.00 14.24           N  
ATOM   2592  CA  LEU B  26     -33.188 -59.688 -49.594  1.00 14.24           C  
ATOM   2593  C   LEU B  26     -33.188 -59.812 -48.062  1.00 14.24           C  
ATOM   2594  CB  LEU B  26     -32.375 -60.844 -50.188  1.00 14.24           C  
ATOM   2595  O   LEU B  26     -34.219 -60.125 -47.469  1.00 14.24           O  
ATOM   2596  CG  LEU B  26     -33.094 -61.656 -51.281  1.00 14.24           C  
ATOM   2597  CD1 LEU B  26     -32.312 -61.594 -52.594  1.00 14.24           C  
ATOM   2598  CD2 LEU B  26     -33.312 -63.094 -50.812  1.00 14.24           C  
ATOM   2599  N   ALA B  27     -32.281 -60.688 -47.344  1.00 14.29           N  
ATOM   2600  CA  ALA B  27     -32.500 -62.062 -46.906  1.00 14.29           C  
ATOM   2601  C   ALA B  27     -32.844 -62.094 -45.406  1.00 14.29           C  
ATOM   2602  CB  ALA B  27     -31.250 -62.906 -47.156  1.00 14.29           C  
ATOM   2603  O   ALA B  27     -32.469 -61.219 -44.656  1.00 14.29           O  
ATOM   2604  N   THR B  28     -33.656 -63.219 -44.875  1.00 14.98           N  
ATOM   2605  CA  THR B  28     -34.656 -63.844 -44.031  1.00 14.98           C  
ATOM   2606  C   THR B  28     -34.031 -64.250 -42.688  1.00 14.98           C  
ATOM   2607  CB  THR B  28     -35.312 -65.062 -44.719  1.00 14.98           C  
ATOM   2608  O   THR B  28     -34.656 -64.125 -41.656  1.00 14.98           O  
ATOM   2609  CG2 THR B  28     -36.688 -64.750 -45.281  1.00 14.98           C  
ATOM   2610  OG1 THR B  28     -34.469 -65.500 -45.781  1.00 14.98           O  
ATOM   2611  N   ARG B  29     -32.812 -64.938 -42.625  1.00 13.92           N  
ATOM   2612  CA  ARG B  29     -32.844 -66.312 -42.125  1.00 13.92           C  
ATOM   2613  C   ARG B  29     -33.031 -66.312 -40.594  1.00 13.92           C  
ATOM   2614  CB  ARG B  29     -31.547 -67.062 -42.500  1.00 13.92           C  
ATOM   2615  O   ARG B  29     -32.500 -65.438 -39.906  1.00 13.92           O  
ATOM   2616  CG  ARG B  29     -31.703 -68.000 -43.688  1.00 13.92           C  
ATOM   2617  CD  ARG B  29     -30.422 -68.750 -43.969  1.00 13.92           C  
ATOM   2618  NE  ARG B  29     -30.562 -69.688 -45.094  1.00 13.92           N  
ATOM   2619  NH1 ARG B  29     -28.438 -70.562 -44.938  1.00 13.92           N  
ATOM   2620  NH2 ARG B  29     -29.875 -71.312 -46.562  1.00 13.92           N  
ATOM   2621  CZ  ARG B  29     -29.625 -70.500 -45.531  1.00 13.92           C  
ATOM   2622  N   ARG B  30     -33.750 -67.500 -40.031  1.00 14.48           N  
ATOM   2623  CA  ARG B  30     -34.562 -68.188 -39.031  1.00 14.48           C  
ATOM   2624  C   ARG B  30     -33.688 -68.688 -37.875  1.00 14.48           C  
ATOM   2625  CB  ARG B  30     -35.344 -69.312 -39.625  1.00 14.48           C  
ATOM   2626  O   ARG B  30     -34.188 -69.062 -36.844  1.00 14.48           O  
ATOM   2627  CG  ARG B  30     -36.750 -68.938 -40.062  1.00 14.48           C  
ATOM   2628  CD  ARG B  30     -37.531 -70.188 -40.562  1.00 14.48           C  
ATOM   2629  NE  ARG B  30     -38.906 -69.812 -40.938  1.00 14.48           N  
ATOM   2630  NH1 ARG B  30     -39.531 -72.000 -41.406  1.00 14.48           N  
ATOM   2631  NH2 ARG B  30     -41.031 -70.250 -41.625  1.00 14.48           N  
ATOM   2632  CZ  ARG B  30     -39.812 -70.688 -41.312  1.00 14.48           C  
ATOM   2633  N   LEU B  31     -32.344 -68.688 -37.875  1.00 13.70           N  
ATOM   2634  CA  LEU B  31     -31.828 -69.938 -37.406  1.00 13.70           C  
ATOM   2635  C   LEU B  31     -32.312 -70.250 -36.000  1.00 13.70           C  
ATOM   2636  CB  LEU B  31     -30.297 -70.000 -37.469  1.00 13.70           C  
ATOM   2637  O   LEU B  31     -32.250 -69.375 -35.125  1.00 13.70           O  
ATOM   2638  CG  LEU B  31     -29.672 -70.438 -38.781  1.00 13.70           C  
ATOM   2639  CD1 LEU B  31     -28.312 -69.750 -38.969  1.00 13.70           C  
ATOM   2640  CD2 LEU B  31     -29.547 -71.938 -38.844  1.00 13.70           C  
ATOM   2641  N   ASN B  32     -32.875 -71.625 -35.781  1.00 14.14           N  
ATOM   2642  CA  ASN B  32     -33.625 -72.500 -34.906  1.00 14.14           C  
ATOM   2643  C   ASN B  32     -32.812 -72.938 -33.688  1.00 14.14           C  
ATOM   2644  CB  ASN B  32     -34.125 -73.750 -35.656  1.00 14.14           C  
ATOM   2645  O   ASN B  32     -33.281 -73.688 -32.844  1.00 14.14           O  
ATOM   2646  CG  ASN B  32     -35.594 -73.625 -36.031  1.00 14.14           C  
ATOM   2647  ND2 ASN B  32     -36.000 -74.500 -36.969  1.00 14.14           N  
ATOM   2648  OD1 ASN B  32     -36.312 -72.812 -35.500  1.00 14.14           O  
ATOM   2649  N   PHE B  33     -31.547 -72.750 -33.594  1.00 13.99           N  
ATOM   2650  CA  PHE B  33     -30.906 -74.000 -33.156  1.00 13.99           C  
ATOM   2651  C   PHE B  33     -31.562 -74.500 -31.875  1.00 13.99           C  
ATOM   2652  CB  PHE B  33     -29.406 -73.812 -32.938  1.00 13.99           C  
ATOM   2653  O   PHE B  33     -32.000 -73.688 -31.031  1.00 13.99           O  
ATOM   2654  CG  PHE B  33     -28.562 -74.375 -34.062  1.00 13.99           C  
ATOM   2655  CD1 PHE B  33     -28.078 -75.625 -34.000  1.00 13.99           C  
ATOM   2656  CD2 PHE B  33     -28.234 -73.562 -35.156  1.00 13.99           C  
ATOM   2657  CE1 PHE B  33     -27.281 -76.188 -35.031  1.00 13.99           C  
ATOM   2658  CE2 PHE B  33     -27.453 -74.062 -36.188  1.00 13.99           C  
ATOM   2659  CZ  PHE B  33     -26.969 -75.375 -36.125  1.00 13.99           C  
ATOM   2660  N   GLY B  34     -31.359 -75.875 -31.656  1.00 14.48           N  
ATOM   2661  CA  GLY B  34     -31.922 -77.125 -31.125  1.00 14.48           C  
ATOM   2662  C   GLY B  34     -31.984 -77.125 -29.609  1.00 14.48           C  
ATOM   2663  O   GLY B  34     -31.484 -76.250 -28.938  1.00 14.48           O  
ATOM   2664  N   ARG B  35     -31.500 -78.375 -29.031  1.00 14.20           N  
ATOM   2665  CA  ARG B  35     -32.156 -79.500 -28.406  1.00 14.20           C  
ATOM   2666  C   ARG B  35     -32.156 -79.375 -26.891  1.00 14.20           C  
ATOM   2667  CB  ARG B  35     -31.469 -80.812 -28.828  1.00 14.20           C  
ATOM   2668  O   ARG B  35     -31.734 -78.312 -26.344  1.00 14.20           O  
ATOM   2669  CG  ARG B  35     -32.281 -81.625 -29.828  1.00 14.20           C  
ATOM   2670  CD  ARG B  35     -31.578 -82.938 -30.188  1.00 14.20           C  
ATOM   2671  NE  ARG B  35     -32.344 -83.688 -31.156  1.00 14.20           N  
ATOM   2672  NH1 ARG B  35     -30.750 -85.375 -31.391  1.00 14.20           N  
ATOM   2673  NH2 ARG B  35     -32.719 -85.500 -32.562  1.00 14.20           N  
ATOM   2674  CZ  ARG B  35     -31.938 -84.812 -31.703  1.00 14.20           C  
ATOM   2675  N   LYS B  36     -31.359 -80.375 -26.234  1.00 14.36           N  
ATOM   2676  CA  LYS B  36     -31.828 -81.562 -25.484  1.00 14.36           C  
ATOM   2677  C   LYS B  36     -31.922 -81.250 -23.984  1.00 14.36           C  
ATOM   2678  CB  LYS B  36     -30.891 -82.750 -25.688  1.00 14.36           C  
ATOM   2679  O   LYS B  36     -31.219 -80.375 -23.500  1.00 14.36           O  
ATOM   2680  CG  LYS B  36     -31.438 -83.812 -26.625  1.00 14.36           C  
ATOM   2681  CD  LYS B  36     -30.469 -85.000 -26.781  1.00 14.36           C  
ATOM   2682  CE  LYS B  36     -31.047 -86.062 -27.688  1.00 14.36           C  
ATOM   2683  NZ  LYS B  36     -30.094 -87.188 -27.844  1.00 14.36           N  
ATOM   2684  N   ILE B  37     -32.500 -82.250 -23.156  1.00 14.69           N  
ATOM   2685  CA  ILE B  37     -33.469 -82.562 -22.094  1.00 14.69           C  
ATOM   2686  C   ILE B  37     -32.750 -82.562 -20.750  1.00 14.69           C  
ATOM   2687  CB  ILE B  37     -34.219 -83.875 -22.375  1.00 14.69           C  
ATOM   2688  O   ILE B  37     -33.219 -82.000 -19.781  1.00 14.69           O  
ATOM   2689  CG1 ILE B  37     -35.031 -83.750 -23.656  1.00 14.69           C  
ATOM   2690  CG2 ILE B  37     -35.094 -84.250 -21.188  1.00 14.69           C  
ATOM   2691  CD1 ILE B  37     -35.625 -85.062 -24.125  1.00 14.69           C  
ATOM   2692  N   ALA B  38     -31.703 -83.562 -20.516  1.00 14.42           N  
ATOM   2693  CA  ALA B  38     -32.062 -84.688 -19.688  1.00 14.42           C  
ATOM   2694  C   ALA B  38     -32.000 -84.312 -18.203  1.00 14.42           C  
ATOM   2695  CB  ALA B  38     -31.188 -85.875 -19.984  1.00 14.42           C  
ATOM   2696  O   ALA B  38     -31.422 -83.312 -17.844  1.00 14.42           O  
ATOM   2697  N   GLY B  39     -31.328 -85.375 -17.375  1.00 15.46           N  
ATOM   2698  CA  GLY B  39     -31.812 -86.250 -16.344  1.00 15.46           C  
ATOM   2699  C   GLY B  39     -31.672 -85.688 -14.953  1.00 15.46           C  
ATOM   2700  O   GLY B  39     -30.984 -84.688 -14.750  1.00 15.46           O  
ATOM   2701  N   ASP B  40     -31.359 -86.688 -13.938  1.00 15.10           N  
ATOM   2702  CA  ASP B  40     -32.000 -87.188 -12.734  1.00 15.10           C  
ATOM   2703  C   ASP B  40     -31.406 -86.562 -11.477  1.00 15.10           C  
ATOM   2704  CB  ASP B  40     -31.875 -88.688 -12.656  1.00 15.10           C  
ATOM   2705  O   ASP B  40     -32.125 -86.000 -10.648  1.00 15.10           O  
ATOM   2706  CG  ASP B  40     -33.188 -89.438 -12.359  1.00 15.10           C  
ATOM   2707  OD1 ASP B  40     -34.188 -88.750 -12.094  1.00 15.10           O  
ATOM   2708  OD2 ASP B  40     -33.219 -90.688 -12.398  1.00 15.10           O  
ATOM   2709  N   LYS B  41     -30.344 -87.250 -10.875  1.00 15.41           N  
ATOM   2710  CA  LYS B  41     -30.547 -88.062  -9.672  1.00 15.41           C  
ATOM   2711  C   LYS B  41     -30.297 -87.250  -8.414  1.00 15.41           C  
ATOM   2712  CB  LYS B  41     -29.656 -89.312  -9.680  1.00 15.41           C  
ATOM   2713  O   LYS B  41     -29.641 -86.188  -8.469  1.00 15.41           O  
ATOM   2714  CG  LYS B  41     -30.188 -90.438 -10.508  1.00 15.41           C  
ATOM   2715  CD  LYS B  41     -29.281 -91.688 -10.430  1.00 15.41           C  
ATOM   2716  CE  LYS B  41     -29.828 -92.812 -11.273  1.00 15.41           C  
ATOM   2717  NZ  LYS B  41     -28.891 -94.000 -11.273  1.00 15.41           N  
ATOM   2718  N   SER B  42     -29.812 -87.938  -7.258  1.00 15.23           N  
ATOM   2719  CA  SER B  42     -30.266 -88.250  -5.914  1.00 15.23           C  
ATOM   2720  C   SER B  42     -29.625 -87.375  -4.867  1.00 15.23           C  
ATOM   2721  CB  SER B  42     -29.969 -89.750  -5.598  1.00 15.23           C  
ATOM   2722  O   SER B  42     -30.312 -86.750  -4.059  1.00 15.23           O  
ATOM   2723  OG  SER B  42     -28.578 -89.938  -5.410  1.00 15.23           O  
ATOM   2724  N   LEU B  43     -28.422 -87.875  -4.223  1.00 14.94           N  
ATOM   2725  CA  LEU B  43     -28.484 -88.375  -2.859  1.00 14.94           C  
ATOM   2726  C   LEU B  43     -28.172 -87.312  -1.852  1.00 14.94           C  
ATOM   2727  CB  LEU B  43     -27.484 -89.562  -2.688  1.00 14.94           C  
ATOM   2728  O   LEU B  43     -27.641 -86.250  -2.217  1.00 14.94           O  
ATOM   2729  CG  LEU B  43     -28.062 -90.938  -2.850  1.00 14.94           C  
ATOM   2730  CD1 LEU B  43     -27.031 -91.875  -3.529  1.00 14.94           C  
ATOM   2731  CD2 LEU B  43     -28.469 -91.500  -1.495  1.00 14.94           C  
ATOM   2732  N   THR B  44     -27.156 -87.562  -0.840  1.00 15.42           N  
ATOM   2733  CA  THR B  44     -27.250 -87.875   0.590  1.00 15.42           C  
ATOM   2734  C   THR B  44     -26.891 -86.625   1.401  1.00 15.42           C  
ATOM   2735  CB  THR B  44     -26.344 -89.000   0.997  1.00 15.42           C  
ATOM   2736  O   THR B  44     -26.172 -85.750   0.918  1.00 15.42           O  
ATOM   2737  CG2 THR B  44     -27.156 -90.250   1.294  1.00 15.42           C  
ATOM   2738  OG1 THR B  44     -25.422 -89.312  -0.072  1.00 15.42           O  
ATOM   2739  N   VAL B  45     -27.000 -86.688   2.768  1.00 15.84           N  
ATOM   2740  CA  VAL B  45     -27.469 -85.938   3.961  1.00 15.84           C  
ATOM   2741  C   VAL B  45     -26.344 -85.125   4.555  1.00 15.84           C  
ATOM   2742  CB  VAL B  45     -28.016 -86.938   5.016  1.00 15.84           C  
ATOM   2743  O   VAL B  45     -26.547 -84.000   4.977  1.00 15.84           O  
ATOM   2744  CG1 VAL B  45     -28.641 -86.188   6.188  1.00 15.84           C  
ATOM   2745  CG2 VAL B  45     -29.047 -87.875   4.383  1.00 15.84           C  
ATOM   2746  N   SER B  46     -25.016 -85.688   4.730  1.00 15.62           N  
ATOM   2747  CA  SER B  46     -24.656 -85.938   6.129  1.00 15.62           C  
ATOM   2748  C   SER B  46     -24.359 -84.625   6.844  1.00 15.62           C  
ATOM   2749  CB  SER B  46     -23.453 -86.875   6.227  1.00 15.62           C  
ATOM   2750  O   SER B  46     -24.094 -83.562   6.199  1.00 15.62           O  
ATOM   2751  OG  SER B  46     -23.250 -87.250   7.566  1.00 15.62           O  
ATOM   2752  N   SER B  47     -23.391 -84.688   7.934  1.00 16.78           N  
ATOM   2753  CA  SER B  47     -23.391 -84.438   9.375  1.00 16.78           C  
ATOM   2754  C   SER B  47     -22.969 -83.000   9.688  1.00 16.78           C  
ATOM   2755  CB  SER B  47     -22.453 -85.438  10.078  1.00 16.78           C  
ATOM   2756  O   SER B  47     -22.422 -82.312   8.828  1.00 16.78           O  
ATOM   2757  OG  SER B  47     -21.172 -85.375   9.477  1.00 16.78           O  
ATOM   2758  N   VAL B  48     -22.344 -82.750  10.977  1.00 17.00           N  
ATOM   2759  CA  VAL B  48     -22.578 -82.125  12.273  1.00 17.00           C  
ATOM   2760  C   VAL B  48     -21.719 -80.875  12.406  1.00 17.00           C  
ATOM   2761  CB  VAL B  48     -22.297 -83.125  13.438  1.00 17.00           C  
ATOM   2762  O   VAL B  48     -22.172 -79.875  12.953  1.00 17.00           O  
ATOM   2763  CG1 VAL B  48     -22.453 -82.438  14.781  1.00 17.00           C  
ATOM   2764  CG2 VAL B  48     -23.203 -84.312  13.359  1.00 17.00           C  
ATOM   2765  N   MET B  49     -20.344 -80.938  12.055  1.00 17.59           N  
ATOM   2766  CA  MET B  49     -19.422 -80.500  13.117  1.00 17.59           C  
ATOM   2767  C   MET B  49     -19.484 -79.000  13.328  1.00 17.59           C  
ATOM   2768  CB  MET B  49     -18.000 -80.938  12.797  1.00 17.59           C  
ATOM   2769  O   MET B  49     -19.484 -78.250  12.367  1.00 17.59           O  
ATOM   2770  CG  MET B  49     -17.719 -82.438  13.078  1.00 17.59           C  
ATOM   2771  SD  MET B  49     -15.953 -82.750  13.422  1.00 17.59           S  
ATOM   2772  CE  MET B  49     -16.078 -84.375  14.273  1.00 17.59           C  
ATOM   2773  N   THR B  50     -19.984 -78.562  14.492  1.00 18.64           N  
ATOM   2774  CA  THR B  50     -20.312 -77.312  15.109  1.00 18.64           C  
ATOM   2775  C   THR B  50     -19.062 -76.438  15.266  1.00 18.64           C  
ATOM   2776  CB  THR B  50     -20.984 -77.500  16.484  1.00 18.64           C  
ATOM   2777  O   THR B  50     -19.094 -75.438  15.953  1.00 18.64           O  
ATOM   2778  CG2 THR B  50     -22.406 -78.000  16.328  1.00 18.64           C  
ATOM   2779  OG1 THR B  50     -20.219 -78.438  17.234  1.00 18.64           O  
ATOM   2780  N   THR B  51     -17.984 -76.562  14.438  1.00 18.97           N  
ATOM   2781  CA  THR B  51     -16.781 -75.938  15.031  1.00 18.97           C  
ATOM   2782  C   THR B  51     -17.062 -74.500  15.469  1.00 18.97           C  
ATOM   2783  CB  THR B  51     -15.609 -76.000  14.039  1.00 18.97           C  
ATOM   2784  O   THR B  51     -17.672 -73.750  14.727  1.00 18.97           O  
ATOM   2785  CG2 THR B  51     -14.930 -77.312  14.008  1.00 18.97           C  
ATOM   2786  OG1 THR B  51     -16.094 -75.688  12.727  1.00 18.97           O  
ATOM   2787  N   GLN B  52     -17.125 -74.250  16.844  1.00 19.34           N  
ATOM   2788  CA  GLN B  52     -17.359 -73.062  17.641  1.00 19.34           C  
ATOM   2789  C   GLN B  52     -16.375 -71.938  17.266  1.00 19.34           C  
ATOM   2790  CB  GLN B  52     -17.234 -73.375  19.141  1.00 19.34           C  
ATOM   2791  O   GLN B  52     -15.172 -72.125  17.453  1.00 19.34           O  
ATOM   2792  CG  GLN B  52     -18.547 -73.812  19.766  1.00 19.34           C  
ATOM   2793  CD  GLN B  52     -18.422 -74.062  21.266  1.00 19.34           C  
ATOM   2794  NE2 GLN B  52     -19.547 -74.125  21.953  1.00 19.34           N  
ATOM   2795  OE1 GLN B  52     -17.312 -74.250  21.781  1.00 19.34           O  
ATOM   2796  N   ASP B  53     -16.453 -71.375  16.125  1.00 18.45           N  
ATOM   2797  CA  ASP B  53     -15.508 -70.312  15.781  1.00 18.45           C  
ATOM   2798  C   ASP B  53     -15.492 -69.188  16.844  1.00 18.45           C  
ATOM   2799  CB  ASP B  53     -15.836 -69.688  14.406  1.00 18.45           C  
ATOM   2800  O   ASP B  53     -16.500 -68.500  17.031  1.00 18.45           O  
ATOM   2801  CG  ASP B  53     -14.945 -70.250  13.297  1.00 18.45           C  
ATOM   2802  OD1 ASP B  53     -13.891 -70.812  13.602  1.00 18.45           O  
ATOM   2803  OD2 ASP B  53     -15.312 -70.062  12.117  1.00 18.45           O  
ATOM   2804  N   VAL B  54     -14.773 -69.375  17.969  1.00 20.45           N  
ATOM   2805  CA  VAL B  54     -14.609 -68.375  19.016  1.00 20.45           C  
ATOM   2806  C   VAL B  54     -14.164 -67.062  18.391  1.00 20.45           C  
ATOM   2807  CB  VAL B  54     -13.594 -68.812  20.078  1.00 20.45           C  
ATOM   2808  O   VAL B  54     -13.055 -66.938  17.859  1.00 20.45           O  
ATOM   2809  CG1 VAL B  54     -13.469 -67.750  21.188  1.00 20.45           C  
ATOM   2810  CG2 VAL B  54     -14.008 -70.125  20.672  1.00 20.45           C  
ATOM   2811  N   ARG B  55     -14.961 -66.312  17.656  1.00 19.97           N  
ATOM   2812  CA  ARG B  55     -14.578 -65.000  17.078  1.00 19.97           C  
ATOM   2813  C   ARG B  55     -14.078 -64.062  18.141  1.00 19.97           C  
ATOM   2814  CB  ARG B  55     -15.758 -64.375  16.328  1.00 19.97           C  
ATOM   2815  O   ARG B  55     -14.805 -63.750  19.094  1.00 19.97           O  
ATOM   2816  CG  ARG B  55     -15.938 -64.938  14.906  1.00 19.97           C  
ATOM   2817  CD  ARG B  55     -17.047 -64.188  14.172  1.00 19.97           C  
ATOM   2818  NE  ARG B  55     -17.234 -64.688  12.820  1.00 19.97           N  
ATOM   2819  NH1 ARG B  55     -19.000 -63.312  12.297  1.00 19.97           N  
ATOM   2820  NH2 ARG B  55     -18.234 -64.812  10.758  1.00 19.97           N  
ATOM   2821  CZ  ARG B  55     -18.156 -64.250  11.961  1.00 19.97           C  
ATOM   2822  N   THR B  56     -12.820 -64.188  18.594  1.00 22.58           N  
ATOM   2823  CA  THR B  56     -12.289 -63.219  19.547  1.00 22.58           C  
ATOM   2824  C   THR B  56     -12.664 -61.812  19.109  1.00 22.58           C  
ATOM   2825  CB  THR B  56     -10.758 -63.344  19.672  1.00 22.58           C  
ATOM   2826  O   THR B  56     -12.539 -61.469  17.938  1.00 22.58           O  
ATOM   2827  CG2 THR B  56     -10.352 -63.750  21.078  1.00 22.58           C  
ATOM   2828  OG1 THR B  56     -10.281 -64.312  18.750  1.00 22.58           O  
ATOM   2829  N   PRO B  57     -13.531 -61.062  19.828  1.00 21.34           N  
ATOM   2830  CA  PRO B  57     -13.891 -59.719  19.453  1.00 21.34           C  
ATOM   2831  C   PRO B  57     -12.672 -58.844  19.172  1.00 21.34           C  
ATOM   2832  CB  PRO B  57     -14.656 -59.188  20.672  1.00 21.34           C  
ATOM   2833  O   PRO B  57     -11.680 -58.906  19.906  1.00 21.34           O  
ATOM   2834  CG  PRO B  57     -14.375 -60.188  21.750  1.00 21.34           C  
ATOM   2835  CD  PRO B  57     -13.555 -61.312  21.172  1.00 21.34           C  
ATOM   2836  N   LEU B  58     -12.203 -58.656  17.922  1.00 21.56           N  
ATOM   2837  CA  LEU B  58     -11.195 -57.625  17.641  1.00 21.56           C  
ATOM   2838  C   LEU B  58     -11.523 -56.312  18.359  1.00 21.56           C  
ATOM   2839  CB  LEU B  58     -11.094 -57.375  16.125  1.00 21.56           C  
ATOM   2840  O   LEU B  58     -12.617 -55.781  18.203  1.00 21.56           O  
ATOM   2841  CG  LEU B  58     -10.156 -58.312  15.359  1.00 21.56           C  
ATOM   2842  CD1 LEU B  58     -10.547 -58.375  13.883  1.00 21.56           C  
ATOM   2843  CD2 LEU B  58      -8.703 -57.875  15.516  1.00 21.56           C  
ATOM   2844  N   ASN B  59     -11.125 -56.094  19.625  1.00 21.77           N  
ATOM   2845  CA  ASN B  59     -11.227 -54.781  20.281  1.00 21.77           C  
ATOM   2846  C   ASN B  59     -10.812 -53.656  19.344  1.00 21.77           C  
ATOM   2847  CB  ASN B  59     -10.375 -54.781  21.547  1.00 21.77           C  
ATOM   2848  O   ASN B  59      -9.688 -53.656  18.844  1.00 21.77           O  
ATOM   2849  CG  ASN B  59     -11.156 -55.188  22.781  1.00 21.77           C  
ATOM   2850  ND2 ASN B  59     -10.445 -55.469  23.875  1.00 21.77           N  
ATOM   2851  OD1 ASN B  59     -12.391 -55.219  22.766  1.00 21.77           O  
ATOM   2852  N   ASP B  60     -11.664 -53.094  18.469  1.00 22.22           N  
ATOM   2853  CA  ASP B  60     -11.445 -51.906  17.672  1.00 22.22           C  
ATOM   2854  C   ASP B  60     -10.883 -50.781  18.531  1.00 22.22           C  
ATOM   2855  CB  ASP B  60     -12.750 -51.469  17.000  1.00 22.22           C  
ATOM   2856  O   ASP B  60     -11.633 -50.125  19.266  1.00 22.22           O  
ATOM   2857  CG  ASP B  60     -12.867 -51.938  15.570  1.00 22.22           C  
ATOM   2858  OD1 ASP B  60     -11.859 -52.406  14.992  1.00 22.22           O  
ATOM   2859  OD2 ASP B  60     -13.984 -51.875  15.016  1.00 22.22           O  
ATOM   2860  N   ASP B  61      -9.820 -50.906  19.297  1.00 22.52           N  
ATOM   2861  CA  ASP B  61      -9.242 -49.656  19.828  1.00 22.52           C  
ATOM   2862  C   ASP B  61      -9.188 -48.562  18.750  1.00 22.52           C  
ATOM   2863  CB  ASP B  61      -7.844 -49.906  20.391  1.00 22.52           C  
ATOM   2864  O   ASP B  61      -8.375 -48.656  17.828  1.00 22.52           O  
ATOM   2865  CG  ASP B  61      -7.852 -50.250  21.859  1.00 22.52           C  
ATOM   2866  OD1 ASP B  61      -8.867 -50.000  22.547  1.00 22.52           O  
ATOM   2867  OD2 ASP B  61      -6.836 -50.812  22.344  1.00 22.52           O  
ATOM   2868  N   GLN B  62     -10.250 -48.031  18.188  1.00 24.69           N  
ATOM   2869  CA  GLN B  62     -10.258 -46.781  17.453  1.00 24.69           C  
ATOM   2870  C   GLN B  62      -9.430 -45.719  18.172  1.00 24.69           C  
ATOM   2871  CB  GLN B  62     -11.688 -46.281  17.266  1.00 24.69           C  
ATOM   2872  O   GLN B  62      -9.836 -45.188  19.219  1.00 24.69           O  
ATOM   2873  CG  GLN B  62     -12.414 -46.938  16.078  1.00 24.69           C  
ATOM   2874  CD  GLN B  62     -13.711 -46.219  15.734  1.00 24.69           C  
ATOM   2875  NE2 GLN B  62     -14.312 -46.625  14.617  1.00 24.69           N  
ATOM   2876  OE1 GLN B  62     -14.164 -45.344  16.469  1.00 24.69           O  
ATOM   2877  N   ALA B  63      -8.172 -45.812  18.469  1.00 27.30           N  
ATOM   2878  CA  ALA B  63      -7.391 -44.625  18.859  1.00 27.30           C  
ATOM   2879  C   ALA B  63      -7.848 -43.406  18.094  1.00 27.30           C  
ATOM   2880  CB  ALA B  63      -5.902 -44.875  18.609  1.00 27.30           C  
ATOM   2881  O   ALA B  63      -7.812 -43.375  16.859  1.00 27.30           O  
ATOM   2882  N   THR B  64      -8.859 -42.625  18.406  1.00 28.48           N  
ATOM   2883  CA  THR B  64      -9.242 -41.281  17.969  1.00 28.48           C  
ATOM   2884  C   THR B  64      -8.008 -40.406  17.781  1.00 28.48           C  
ATOM   2885  CB  THR B  64     -10.195 -40.625  18.984  1.00 28.48           C  
ATOM   2886  O   THR B  64      -7.336 -40.062  18.766  1.00 28.48           O  
ATOM   2887  CG2 THR B  64     -11.656 -40.844  18.578  1.00 28.48           C  
ATOM   2888  OG1 THR B  64      -9.977 -41.188  20.281  1.00 28.48           O  
ATOM   2889  N   HIS B  65      -7.043 -40.594  16.953  1.00 28.52           N  
ATOM   2890  CA  HIS B  65      -6.090 -39.531  16.578  1.00 28.52           C  
ATOM   2891  C   HIS B  65      -6.766 -38.156  16.516  1.00 28.52           C  
ATOM   2892  CB  HIS B  65      -5.422 -39.875  15.250  1.00 28.52           C  
ATOM   2893  O   HIS B  65      -7.414 -37.844  15.516  1.00 28.52           O  
ATOM   2894  CG  HIS B  65      -4.215 -40.750  15.375  1.00 28.52           C  
ATOM   2895  CD2 HIS B  65      -3.801 -41.781  14.633  1.00 28.52           C  
ATOM   2896  ND1 HIS B  65      -3.279 -40.562  16.375  1.00 28.52           N  
ATOM   2897  CE1 HIS B  65      -2.334 -41.500  16.234  1.00 28.52           C  
ATOM   2898  NE2 HIS B  65      -2.627 -42.250  15.188  1.00 28.52           N  
ATOM   2899  N   SER B  66      -7.570 -37.688  17.359  1.00 35.47           N  
ATOM   2900  CA  SER B  66      -7.754 -36.250  17.406  1.00 35.47           C  
ATOM   2901  C   SER B  66      -6.477 -35.500  17.016  1.00 35.47           C  
ATOM   2902  CB  SER B  66      -8.195 -35.812  18.812  1.00 35.47           C  
ATOM   2903  O   SER B  66      -5.473 -35.594  17.734  1.00 35.47           O  
ATOM   2904  OG  SER B  66      -7.203 -35.000  19.422  1.00 35.47           O  
ATOM   2905  N   ARG B  67      -5.906 -35.625  15.844  1.00 37.03           N  
ATOM   2906  CA  ARG B  67      -4.766 -34.875  15.336  1.00 37.03           C  
ATOM   2907  C   ARG B  67      -4.715 -33.469  15.938  1.00 37.03           C  
ATOM   2908  CB  ARG B  67      -4.820 -34.781  13.805  1.00 37.03           C  
ATOM   2909  O   ARG B  67      -5.691 -32.719  15.867  1.00 37.03           O  
ATOM   2910  CG  ARG B  67      -3.982 -35.812  13.094  1.00 37.03           C  
ATOM   2911  CD  ARG B  67      -4.066 -35.688  11.586  1.00 37.03           C  
ATOM   2912  NE  ARG B  67      -3.291 -36.719  10.898  1.00 37.03           N  
ATOM   2913  NH1 ARG B  67      -3.932 -36.094   8.773  1.00 37.03           N  
ATOM   2914  NH2 ARG B  67      -2.508 -37.844   9.070  1.00 37.03           N  
ATOM   2915  CZ  ARG B  67      -3.246 -36.875   9.586  1.00 37.03           C  
ATOM   2916  N   ILE B  68      -4.059 -33.062  16.938  1.00 43.00           N  
ATOM   2917  CA  ILE B  68      -3.617 -31.766  17.391  1.00 43.00           C  
ATOM   2918  C   ILE B  68      -3.523 -30.812  16.188  1.00 43.00           C  
ATOM   2919  CB  ILE B  68      -2.260 -31.828  18.125  1.00 43.00           C  
ATOM   2920  O   ILE B  68      -2.717 -31.031  15.289  1.00 43.00           O  
ATOM   2921  CG1 ILE B  68      -2.354 -32.781  19.328  1.00 43.00           C  
ATOM   2922  CG2 ILE B  68      -1.798 -30.438  18.547  1.00 43.00           C  
ATOM   2923  CD1 ILE B  68      -1.022 -33.031  20.016  1.00 43.00           C  
ATOM   2924  N   ARG B  69      -4.602 -30.281  15.641  1.00 56.00           N  
ATOM   2925  CA  ARG B  69      -4.398 -29.141  14.742  1.00 56.00           C  
ATOM   2926  C   ARG B  69      -3.129 -28.375  15.094  1.00 56.00           C  
ATOM   2927  CB  ARG B  69      -5.605 -28.203  14.781  1.00 56.00           C  
ATOM   2928  O   ARG B  69      -2.893 -28.078  16.266  1.00 56.00           O  
ATOM   2929  CG  ARG B  69      -6.699 -28.562  13.781  1.00 56.00           C  
ATOM   2930  CD  ARG B  69      -7.797 -27.500  13.750  1.00 56.00           C  
ATOM   2931  NE  ARG B  69      -8.859 -27.859  12.812  1.00 56.00           N  
ATOM   2932  NH1 ARG B  69     -10.078 -25.922  13.141  1.00 56.00           N  
ATOM   2933  NH2 ARG B  69     -10.828 -27.531  11.672  1.00 56.00           N  
ATOM   2934  CZ  ARG B  69      -9.922 -27.109  12.547  1.00 56.00           C  
ATOM   2935  N   SER B  70      -2.162 -28.391  14.164  1.00 76.25           N  
ATOM   2936  CA  SER B  70      -0.891 -27.719  14.414  1.00 76.25           C  
ATOM   2937  C   SER B  70      -1.104 -26.281  14.836  1.00 76.25           C  
ATOM   2938  CB  SER B  70      -0.008 -27.781  13.164  1.00 76.25           C  
ATOM   2939  O   SER B  70      -2.176 -25.703  14.609  1.00 76.25           O  
ATOM   2940  OG  SER B  70      -0.429 -26.812  12.211  1.00 76.25           O  
ATOM   2941  N   ASP B  71      -0.422 -25.812  15.734  1.00 88.88           N  
ATOM   2942  CA  ASP B  71      -0.380 -24.422  16.156  1.00 88.88           C  
ATOM   2943  C   ASP B  71      -0.517 -23.484  14.953  1.00 88.88           C  
ATOM   2944  CB  ASP B  71       0.919 -24.125  16.906  1.00 88.88           C  
ATOM   2945  O   ASP B  71      -1.192 -22.453  15.031  1.00 88.88           O  
ATOM   2946  CG  ASP B  71       0.945 -24.719  18.297  1.00 88.88           C  
ATOM   2947  OD1 ASP B  71      -0.133 -25.031  18.844  1.00 88.88           O  
ATOM   2948  OD2 ASP B  71       2.053 -24.859  18.859  1.00 88.88           O  
ATOM   2949  N   VAL B  72      -0.250 -23.969  13.820  1.00 91.00           N  
ATOM   2950  CA  VAL B  72      -0.291 -23.172  12.602  1.00 91.00           C  
ATOM   2951  C   VAL B  72      -1.732 -23.047  12.117  1.00 91.00           C  
ATOM   2952  CB  VAL B  72       0.597 -23.766  11.492  1.00 91.00           C  
ATOM   2953  O   VAL B  72      -2.205 -21.938  11.836  1.00 91.00           O  
ATOM   2954  CG1 VAL B  72       0.326 -23.094  10.156  1.00 91.00           C  
ATOM   2955  CG2 VAL B  72       2.072 -23.656  11.867  1.00 91.00           C  
ATOM   2956  N   VAL B  73      -2.430 -24.094  12.039  1.00 92.62           N  
ATOM   2957  CA  VAL B  73      -3.807 -24.078  11.562  1.00 92.62           C  
ATOM   2958  C   VAL B  73      -4.680 -23.281  12.531  1.00 92.62           C  
ATOM   2959  CB  VAL B  73      -4.371 -25.500  11.391  1.00 92.62           C  
ATOM   2960  O   VAL B  73      -5.566 -22.531  12.102  1.00 92.62           O  
ATOM   2961  CG1 VAL B  73      -5.871 -25.469  11.125  1.00 92.62           C  
ATOM   2962  CG2 VAL B  73      -3.641 -26.234  10.266  1.00 92.62           C  
ATOM   2963  N   ARG B  74      -4.391 -23.375  13.789  1.00 93.25           N  
ATOM   2964  CA  ARG B  74      -5.133 -22.609  14.781  1.00 93.25           C  
ATOM   2965  C   ARG B  74      -4.934 -21.125  14.586  1.00 93.25           C  
ATOM   2966  CB  ARG B  74      -4.703 -23.016  16.203  1.00 93.25           C  
ATOM   2967  O   ARG B  74      -5.883 -20.344  14.688  1.00 93.25           O  
ATOM   2968  CG  ARG B  74      -5.551 -22.406  17.297  1.00 93.25           C  
ATOM   2969  CD  ARG B  74      -5.086 -22.828  18.688  1.00 93.25           C  
ATOM   2970  NE  ARG B  74      -4.891 -21.688  19.562  1.00 93.25           N  
ATOM   2971  NH1 ARG B  74      -4.215 -22.938  21.375  1.00 93.25           N  
ATOM   2972  NH2 ARG B  74      -4.336 -20.656  21.547  1.00 93.25           N  
ATOM   2973  CZ  ARG B  74      -4.480 -21.766  20.828  1.00 93.25           C  
ATOM   2974  N   LEU B  75      -3.730 -20.750  14.297  1.00 93.38           N  
ATOM   2975  CA  LEU B  75      -3.438 -19.344  14.078  1.00 93.38           C  
ATOM   2976  C   LEU B  75      -4.152 -18.828  12.828  1.00 93.38           C  
ATOM   2977  CB  LEU B  75      -1.928 -19.125  13.938  1.00 93.38           C  
ATOM   2978  O   LEU B  75      -4.648 -17.703  12.812  1.00 93.38           O  
ATOM   2979  CG  LEU B  75      -1.104 -19.266  15.219  1.00 93.38           C  
ATOM   2980  CD1 LEU B  75       0.385 -19.266  14.898  1.00 93.38           C  
ATOM   2981  CD2 LEU B  75      -1.440 -18.141  16.203  1.00 93.38           C  
ATOM   2982  N   ILE B  76      -4.266 -19.656  11.836  1.00 94.00           N  
ATOM   2983  CA  ILE B  76      -4.953 -19.281  10.602  1.00 94.00           C  
ATOM   2984  C   ILE B  76      -6.445 -19.109  10.883  1.00 94.00           C  
ATOM   2985  CB  ILE B  76      -4.730 -20.344   9.500  1.00 94.00           C  
ATOM   2986  O   ILE B  76      -7.051 -18.125  10.445  1.00 94.00           O  
ATOM   2987  CG1 ILE B  76      -3.264 -20.344   9.055  1.00 94.00           C  
ATOM   2988  CG2 ILE B  76      -5.660 -20.078   8.312  1.00 94.00           C  
ATOM   2989  CD1 ILE B  76      -2.887 -21.547   8.195  1.00 94.00           C  
ATOM   2990  N   GLU B  77      -7.008 -19.984  11.648  1.00 93.62           N  
ATOM   2991  CA  GLU B  77      -8.430 -19.891  11.977  1.00 93.62           C  
ATOM   2992  C   GLU B  77      -8.719 -18.672  12.836  1.00 93.62           C  
ATOM   2993  CB  GLU B  77      -8.891 -21.156  12.695  1.00 93.62           C  
ATOM   2994  O   GLU B  77      -9.734 -18.000  12.641  1.00 93.62           O  
ATOM   2995  CG  GLU B  77      -8.938 -22.391  11.805  1.00 93.62           C  
ATOM   2996  CD  GLU B  77      -9.242 -23.672  12.562  1.00 93.62           C  
ATOM   2997  OE1 GLU B  77      -9.594 -24.688  11.922  1.00 93.62           O  
ATOM   2998  OE2 GLU B  77      -9.141 -23.656  13.812  1.00 93.62           O  
ATOM   2999  N   GLN B  78      -7.828 -18.391  13.734  1.00 92.81           N  
ATOM   3000  CA  GLN B  78      -7.984 -17.188  14.555  1.00 92.81           C  
ATOM   3001  C   GLN B  78      -7.941 -15.922  13.703  1.00 92.81           C  
ATOM   3002  CB  GLN B  78      -6.902 -17.141  15.633  1.00 92.81           C  
ATOM   3003  O   GLN B  78      -8.727 -15.000  13.922  1.00 92.81           O  
ATOM   3004  CG  GLN B  78      -7.121 -18.125  16.781  1.00 92.81           C  
ATOM   3005  CD  GLN B  78      -5.973 -18.125  17.766  1.00 92.81           C  
ATOM   3006  NE2 GLN B  78      -6.117 -18.906  18.828  1.00 92.81           N  
ATOM   3007  OE1 GLN B  78      -4.969 -17.438  17.578  1.00 92.81           O  
ATOM   3008  N   ALA B  79      -7.039 -15.906  12.789  1.00 92.06           N  
ATOM   3009  CA  ALA B  79      -6.949 -14.750  11.891  1.00 92.06           C  
ATOM   3010  C   ALA B  79      -8.219 -14.617  11.047  1.00 92.06           C  
ATOM   3011  CB  ALA B  79      -5.723 -14.875  10.992  1.00 92.06           C  
ATOM   3012  O   ALA B  79      -8.727 -13.516  10.859  1.00 92.06           O  
ATOM   3013  N   ASP B  80      -8.766 -15.695  10.578  1.00 91.12           N  
ATOM   3014  CA  ASP B  80      -9.977 -15.695   9.773  1.00 91.12           C  
ATOM   3015  C   ASP B  80     -11.164 -15.148  10.562  1.00 91.12           C  
ATOM   3016  CB  ASP B  80     -10.289 -17.094   9.258  1.00 91.12           C  
ATOM   3017  O   ASP B  80     -11.969 -14.383  10.039  1.00 91.12           O  
ATOM   3018  CG  ASP B  80      -9.391 -17.531   8.109  1.00 91.12           C  
ATOM   3019  OD1 ASP B  80      -8.711 -16.656   7.516  1.00 91.12           O  
ATOM   3020  OD2 ASP B  80      -9.367 -18.734   7.789  1.00 91.12           O  
ATOM   3021  N   GLU B  81     -11.203 -15.500  11.805  1.00 89.69           N  
ATOM   3022  CA  GLU B  81     -12.297 -15.070  12.672  1.00 89.69           C  
ATOM   3023  C   GLU B  81     -12.242 -13.562  12.922  1.00 89.69           C  
ATOM   3024  CB  GLU B  81     -12.273 -15.828  14.000  1.00 89.69           C  
ATOM   3025  O   GLU B  81     -13.281 -12.906  13.023  1.00 89.69           O  
ATOM   3026  CG  GLU B  81     -12.742 -17.266  13.891  1.00 89.69           C  
ATOM   3027  CD  GLU B  81     -12.586 -18.047  15.188  1.00 89.69           C  
ATOM   3028  OE1 GLU B  81     -12.867 -19.266  15.203  1.00 89.69           O  
ATOM   3029  OE2 GLU B  81     -12.172 -17.438  16.203  1.00 89.69           O  
ATOM   3030  N   LYS B  82     -11.078 -13.023  12.898  1.00 89.81           N  
ATOM   3031  CA  LYS B  82     -10.914 -11.625  13.281  1.00 89.81           C  
ATOM   3032  C   LYS B  82     -10.828 -10.727  12.055  1.00 89.81           C  
ATOM   3033  CB  LYS B  82      -9.672 -11.445  14.148  1.00 89.81           C  
ATOM   3034  O   LYS B  82     -10.844  -9.492  12.172  1.00 89.81           O  
ATOM   3035  CG  LYS B  82      -9.797 -12.055  15.539  1.00 89.81           C  
ATOM   3036  CD  LYS B  82      -8.562 -11.766  16.391  1.00 89.81           C  
ATOM   3037  CE  LYS B  82      -8.695 -12.367  17.781  1.00 89.81           C  
ATOM   3038  NZ  LYS B  82      -7.492 -12.086  18.625  1.00 89.81           N  
ATOM   3039  N   LEU B  83     -10.766 -11.289  10.953  1.00 87.75           N  
ATOM   3040  CA  LEU B  83     -10.500 -10.547   9.727  1.00 87.75           C  
ATOM   3041  C   LEU B  83     -11.609  -9.547   9.445  1.00 87.75           C  
ATOM   3042  CB  LEU B  83     -10.344 -11.508   8.547  1.00 87.75           C  
ATOM   3043  O   LEU B  83     -11.336  -8.391   9.117  1.00 87.75           O  
ATOM   3044  CG  LEU B  83      -9.953 -10.875   7.207  1.00 87.75           C  
ATOM   3045  CD1 LEU B  83      -8.578 -10.227   7.305  1.00 87.75           C  
ATOM   3046  CD2 LEU B  83      -9.984 -11.914   6.094  1.00 87.75           C  
ATOM   3047  N   SER B  84     -12.836  -9.906   9.617  1.00 80.44           N  
ATOM   3048  CA  SER B  84     -13.953  -9.016   9.297  1.00 80.44           C  
ATOM   3049  C   SER B  84     -13.984  -7.812  10.234  1.00 80.44           C  
ATOM   3050  CB  SER B  84     -15.281  -9.766   9.375  1.00 80.44           C  
ATOM   3051  O   SER B  84     -14.391  -6.719   9.836  1.00 80.44           O  
ATOM   3052  OG  SER B  84     -15.523 -10.219  10.695  1.00 80.44           O  
ATOM   3053  N   SER B  85     -13.477  -7.988  11.406  1.00 82.31           N  
ATOM   3054  CA  SER B  85     -13.555  -6.906  12.383  1.00 82.31           C  
ATOM   3055  C   SER B  85     -12.289  -6.062  12.383  1.00 82.31           C  
ATOM   3056  CB  SER B  85     -13.805  -7.469  13.789  1.00 82.31           C  
ATOM   3057  O   SER B  85     -12.344  -4.848  12.586  1.00 82.31           O  
ATOM   3058  OG  SER B  85     -12.758  -8.344  14.164  1.00 82.31           O  
ATOM   3059  N   THR B  86     -11.219  -6.652  12.000  1.00 84.00           N  
ATOM   3060  CA  THR B  86      -9.969  -5.918  12.195  1.00 84.00           C  
ATOM   3061  C   THR B  86      -9.320  -5.602  10.844  1.00 84.00           C  
ATOM   3062  CB  THR B  86      -8.984  -6.715  13.062  1.00 84.00           C  
ATOM   3063  O   THR B  86      -8.492  -4.695  10.750  1.00 84.00           O  
ATOM   3064  CG2 THR B  86      -9.602  -7.070  14.414  1.00 84.00           C  
ATOM   3065  OG1 THR B  86      -8.617  -7.922  12.391  1.00 84.00           O  
ATOM   3066  N   GLY B  87      -9.680  -6.422   9.852  1.00 91.38           N  
ATOM   3067  CA  GLY B  87      -9.008  -6.297   8.570  1.00 91.38           C  
ATOM   3068  C   GLY B  87      -7.562  -6.762   8.602  1.00 91.38           C  
ATOM   3069  O   GLY B  87      -6.742  -6.324   7.793  1.00 91.38           O  
ATOM   3070  N   LYS B  88      -7.266  -7.613   9.641  1.00 95.31           N  
ATOM   3071  CA  LYS B  88      -5.859  -7.953   9.836  1.00 95.31           C  
ATOM   3072  C   LYS B  88      -5.660  -9.469   9.859  1.00 95.31           C  
ATOM   3073  CB  LYS B  88      -5.328  -7.332  11.125  1.00 95.31           C  
ATOM   3074  O   LYS B  88      -6.551 -10.211  10.273  1.00 95.31           O  
ATOM   3075  CG  LYS B  88      -5.227  -5.812  11.086  1.00 95.31           C  
ATOM   3076  CD  LYS B  88      -4.680  -5.254  12.391  1.00 95.31           C  
ATOM   3077  CE  LYS B  88      -4.586  -3.736  12.359  1.00 95.31           C  
ATOM   3078  NZ  LYS B  88      -4.047  -3.184  13.633  1.00 95.31           N  
ATOM   3079  N   PHE B  89      -4.555  -9.922   9.383  1.00 96.94           N  
ATOM   3080  CA  PHE B  89      -3.984 -11.250   9.547  1.00 96.94           C  
ATOM   3081  C   PHE B  89      -2.918 -11.250  10.641  1.00 96.94           C  
ATOM   3082  CB  PHE B  89      -3.389 -11.750   8.227  1.00 96.94           C  
ATOM   3083  O   PHE B  89      -1.782 -10.836  10.398  1.00 96.94           O  
ATOM   3084  CG  PHE B  89      -4.309 -11.586   7.047  1.00 96.94           C  
ATOM   3085  CD1 PHE B  89      -5.156 -12.609   6.660  1.00 96.94           C  
ATOM   3086  CD2 PHE B  89      -4.324 -10.398   6.324  1.00 96.94           C  
ATOM   3087  CE1 PHE B  89      -6.008 -12.461   5.570  1.00 96.94           C  
ATOM   3088  CE2 PHE B  89      -5.172 -10.242   5.230  1.00 96.94           C  
ATOM   3089  CZ  PHE B  89      -6.012 -11.273   4.855  1.00 96.94           C  
ATOM   3090  N   GLY B  90      -3.330 -11.812  11.797  1.00 94.88           N  
ATOM   3091  CA  GLY B  90      -2.426 -11.523  12.898  1.00 94.88           C  
ATOM   3092  C   GLY B  90      -2.178 -10.039  13.102  1.00 94.88           C  
ATOM   3093  O   GLY B  90      -3.123  -9.266  13.258  1.00 94.88           O  
ATOM   3094  N   ARG B  91      -0.880  -9.609  12.992  1.00 95.12           N  
ATOM   3095  CA  ARG B  91      -0.562  -8.203  13.164  1.00 95.12           C  
ATOM   3096  C   ARG B  91      -0.560  -7.473  11.820  1.00 95.12           C  
ATOM   3097  CB  ARG B  91       0.795  -8.031  13.852  1.00 95.12           C  
ATOM   3098  O   ARG B  91      -0.457  -6.246  11.773  1.00 95.12           O  
ATOM   3099  CG  ARG B  91       1.967  -8.562  13.039  1.00 95.12           C  
ATOM   3100  CD  ARG B  91       3.291  -8.359  13.758  1.00 95.12           C  
ATOM   3101  NE  ARG B  91       4.422  -8.805  12.945  1.00 95.12           N  
ATOM   3102  NH1 ARG B  91       6.035  -8.117  14.453  1.00 95.12           N  
ATOM   3103  NH2 ARG B  91       6.648  -9.109  12.477  1.00 95.12           N  
ATOM   3104  CZ  ARG B  91       5.699  -8.680  13.297  1.00 95.12           C  
ATOM   3105  N   PHE B  92      -0.676  -8.188  10.758  1.00 98.19           N  
ATOM   3106  CA  PHE B  92      -0.522  -7.605   9.430  1.00 98.19           C  
ATOM   3107  C   PHE B  92      -1.873  -7.180   8.867  1.00 98.19           C  
ATOM   3108  CB  PHE B  92       0.155  -8.594   8.484  1.00 98.19           C  
ATOM   3109  O   PHE B  92      -2.895  -7.809   9.148  1.00 98.19           O  
ATOM   3110  CG  PHE B  92       1.534  -9.008   8.922  1.00 98.19           C  
ATOM   3111  CD1 PHE B  92       2.613  -8.148   8.781  1.00 98.19           C  
ATOM   3112  CD2 PHE B  92       1.751 -10.266   9.477  1.00 98.19           C  
ATOM   3113  CE1 PHE B  92       3.891  -8.531   9.188  1.00 98.19           C  
ATOM   3114  CE2 PHE B  92       3.023 -10.656   9.883  1.00 98.19           C  
ATOM   3115  CZ  PHE B  92       4.094  -9.781   9.734  1.00 98.19           C  
ATOM   3116  N   GLY B  93      -1.894  -6.168   8.000  1.00 97.94           N  
ATOM   3117  CA  GLY B  93      -3.111  -5.602   7.445  1.00 97.94           C  
ATOM   3118  C   GLY B  93      -3.525  -4.305   8.117  1.00 97.94           C  
ATOM   3119  O   GLY B  93      -2.678  -3.480   8.461  1.00 97.94           O  
ATOM   3120  N   GLY B  94      -4.801  -4.062   8.227  1.00 97.38           N  
ATOM   3121  CA  GLY B  94      -5.324  -2.842   8.812  1.00 97.38           C  
ATOM   3122  C   GLY B  94      -5.789  -1.834   7.777  1.00 97.38           C  
ATOM   3123  O   GLY B  94      -6.082  -2.197   6.637  1.00 97.38           O  
ATOM   3124  N   VAL B  95      -6.031  -0.610   8.266  1.00 97.31           N  
ATOM   3125  CA  VAL B  95      -6.539   0.468   7.422  1.00 97.31           C  
ATOM   3126  C   VAL B  95      -5.762   1.752   7.703  1.00 97.31           C  
ATOM   3127  CB  VAL B  95      -8.055   0.700   7.648  1.00 97.31           C  
ATOM   3128  O   VAL B  95      -6.352   2.781   8.039  1.00 97.31           O  
ATOM   3129  CG1 VAL B  95      -8.875  -0.182   6.715  1.00 97.31           C  
ATOM   3130  CG2 VAL B  95      -8.422   0.432   9.109  1.00 97.31           C  
ATOM   3131  N   PHE B  96      -4.500   1.724   7.391  1.00 97.00           N  
ATOM   3132  CA  PHE B  96      -3.605   2.850   7.621  1.00 97.00           C  
ATOM   3133  C   PHE B  96      -3.705   3.863   6.484  1.00 97.00           C  
ATOM   3134  CB  PHE B  96      -2.158   2.367   7.770  1.00 97.00           C  
ATOM   3135  O   PHE B  96      -2.768   4.016   5.699  1.00 97.00           O  
ATOM   3136  CG  PHE B  96      -1.935   1.476   8.961  1.00 97.00           C  
ATOM   3137  CD1 PHE B  96      -1.594   2.016  10.195  1.00 97.00           C  
ATOM   3138  CD2 PHE B  96      -2.064   0.098   8.844  1.00 97.00           C  
ATOM   3139  CE1 PHE B  96      -1.386   1.192  11.297  1.00 97.00           C  
ATOM   3140  CE2 PHE B  96      -1.859  -0.730   9.945  1.00 97.00           C  
ATOM   3141  CZ  PHE B  96      -1.519  -0.182  11.172  1.00 97.00           C  
ATOM   3142  N   VAL B  97      -4.824   4.586   6.430  1.00 95.19           N  
ATOM   3143  CA  VAL B  97      -5.109   5.543   5.367  1.00 95.19           C  
ATOM   3144  C   VAL B  97      -5.648   6.840   5.969  1.00 95.19           C  
ATOM   3145  CB  VAL B  97      -6.113   4.973   4.340  1.00 95.19           C  
ATOM   3146  O   VAL B  97      -6.043   6.871   7.137  1.00 95.19           O  
ATOM   3147  CG1 VAL B  97      -5.504   3.793   3.586  1.00 95.19           C  
ATOM   3148  CG2 VAL B  97      -7.406   4.555   5.039  1.00 95.19           C  
ATOM   3149  N   PRO B  98      -5.637   7.941   5.195  1.00 93.81           N  
ATOM   3150  CA  PRO B  98      -6.270   9.172   5.672  1.00 93.81           C  
ATOM   3151  C   PRO B  98      -7.754   9.000   5.973  1.00 93.81           C  
ATOM   3152  CB  PRO B  98      -6.055  10.148   4.508  1.00 93.81           C  
ATOM   3153  O   PRO B  98      -8.430   8.188   5.332  1.00 93.81           O  
ATOM   3154  CG  PRO B  98      -4.883   9.602   3.764  1.00 93.81           C  
ATOM   3155  CD  PRO B  98      -4.910   8.109   3.854  1.00 93.81           C  
ATOM   3156  N   GLU B  99      -8.219   9.758   6.824  1.00 94.81           N  
ATOM   3157  CA  GLU B  99      -9.609   9.719   7.258  1.00 94.81           C  
ATOM   3158  C   GLU B  99     -10.562   9.859   6.070  1.00 94.81           C  
ATOM   3159  CB  GLU B  99      -9.891  10.820   8.281  1.00 94.81           C  
ATOM   3160  O   GLU B  99     -11.633   9.250   6.055  1.00 94.81           O  
ATOM   3161  CG  GLU B  99     -11.352  10.945   8.672  1.00 94.81           C  
ATOM   3162  CD  GLU B  99     -11.922   9.672   9.281  1.00 94.81           C  
ATOM   3163  OE1 GLU B  99     -13.156   9.461   9.203  1.00 94.81           O  
ATOM   3164  OE2 GLU B  99     -11.133   8.883   9.836  1.00 94.81           O  
ATOM   3165  N   THR B 100     -10.172  10.531   5.070  1.00 91.94           N  
ATOM   3166  CA  THR B 100     -11.000  10.805   3.900  1.00 91.94           C  
ATOM   3167  C   THR B 100     -11.438   9.500   3.230  1.00 91.94           C  
ATOM   3168  CB  THR B 100     -10.258  11.688   2.881  1.00 91.94           C  
ATOM   3169  O   THR B 100     -12.508   9.438   2.623  1.00 91.94           O  
ATOM   3170  CG2 THR B 100     -11.109  11.938   1.642  1.00 91.94           C  
ATOM   3171  OG1 THR B 100      -9.938  12.945   3.488  1.00 91.94           O  
ATOM   3172  N   LEU B 101     -10.672   8.445   3.422  1.00 92.94           N  
ATOM   3173  CA  LEU B 101     -10.914   7.211   2.686  1.00 92.94           C  
ATOM   3174  C   LEU B 101     -11.719   6.227   3.523  1.00 92.94           C  
ATOM   3175  CB  LEU B 101      -9.586   6.574   2.270  1.00 92.94           C  
ATOM   3176  O   LEU B 101     -12.234   5.234   3.002  1.00 92.94           O  
ATOM   3177  CG  LEU B 101      -8.836   7.250   1.118  1.00 92.94           C  
ATOM   3178  CD1 LEU B 101      -7.477   6.590   0.905  1.00 92.94           C  
ATOM   3179  CD2 LEU B 101      -9.664   7.203  -0.160  1.00 92.94           C  
ATOM   3180  N   ILE B 102     -11.922   6.488   4.766  1.00 94.81           N  
ATOM   3181  CA  ILE B 102     -12.445   5.500   5.699  1.00 94.81           C  
ATOM   3182  C   ILE B 102     -13.891   5.156   5.336  1.00 94.81           C  
ATOM   3183  CB  ILE B 102     -12.367   6.000   7.160  1.00 94.81           C  
ATOM   3184  O   ILE B 102     -14.242   3.982   5.223  1.00 94.81           O  
ATOM   3185  CG1 ILE B 102     -10.906   6.074   7.617  1.00 94.81           C  
ATOM   3186  CG2 ILE B 102     -13.180   5.094   8.086  1.00 94.81           C  
ATOM   3187  CD1 ILE B 102     -10.195   4.727   7.660  1.00 94.81           C  
ATOM   3188  N   THR B 103     -14.680   6.148   5.090  1.00 92.88           N  
ATOM   3189  CA  THR B 103     -16.078   5.891   4.781  1.00 92.88           C  
ATOM   3190  C   THR B 103     -16.219   5.109   3.477  1.00 92.88           C  
ATOM   3191  CB  THR B 103     -16.875   7.207   4.676  1.00 92.88           C  
ATOM   3192  O   THR B 103     -17.016   4.168   3.391  1.00 92.88           O  
ATOM   3193  CG2 THR B 103     -18.328   6.941   4.281  1.00 92.88           C  
ATOM   3194  OG1 THR B 103     -16.859   7.875   5.941  1.00 92.88           O  
ATOM   3195  N   CYS B 104     -15.469   5.496   2.496  1.00 92.38           N  
ATOM   3196  CA  CYS B 104     -15.500   4.801   1.213  1.00 92.38           C  
ATOM   3197  C   CYS B 104     -15.062   3.350   1.368  1.00 92.38           C  
ATOM   3198  CB  CYS B 104     -14.602   5.508   0.200  1.00 92.38           C  
ATOM   3199  O   CYS B 104     -15.695   2.443   0.819  1.00 92.38           O  
ATOM   3200  SG  CYS B 104     -14.516   4.680  -1.403  1.00 92.38           S  
ATOM   3201  N   LEU B 105     -14.031   3.055   2.123  1.00 94.25           N  
ATOM   3202  CA  LEU B 105     -13.531   1.704   2.348  1.00 94.25           C  
ATOM   3203  C   LEU B 105     -14.531   0.878   3.145  1.00 94.25           C  
ATOM   3204  CB  LEU B 105     -12.188   1.747   3.082  1.00 94.25           C  
ATOM   3205  O   LEU B 105     -14.734  -0.306   2.863  1.00 94.25           O  
ATOM   3206  CG  LEU B 105     -10.984   2.232   2.271  1.00 94.25           C  
ATOM   3207  CD1 LEU B 105      -9.805   2.512   3.191  1.00 94.25           C  
ATOM   3208  CD2 LEU B 105     -10.609   1.210   1.204  1.00 94.25           C  
ATOM   3209  N   ASN B 106     -15.164   1.529   4.113  1.00 94.31           N  
ATOM   3210  CA  ASN B 106     -16.203   0.834   4.875  1.00 94.31           C  
ATOM   3211  C   ASN B 106     -17.359   0.403   3.979  1.00 94.31           C  
ATOM   3212  CB  ASN B 106     -16.719   1.716   6.016  1.00 94.31           C  
ATOM   3213  O   ASN B 106     -17.875  -0.708   4.113  1.00 94.31           O  
ATOM   3214  CG  ASN B 106     -15.727   1.816   7.160  1.00 94.31           C  
ATOM   3215  ND2 ASN B 106     -15.898   2.826   8.008  1.00 94.31           N  
ATOM   3216  OD1 ASN B 106     -14.812   0.996   7.285  1.00 94.31           O  
ATOM   3217  N   LYS B 107     -17.750   1.282   3.100  1.00 93.50           N  
ATOM   3218  CA  LYS B 107     -18.812   0.942   2.162  1.00 93.50           C  
ATOM   3219  C   LYS B 107     -18.406  -0.218   1.261  1.00 93.50           C  
ATOM   3220  CB  LYS B 107     -19.188   2.158   1.314  1.00 93.50           C  
ATOM   3221  O   LYS B 107     -19.203  -1.116   0.994  1.00 93.50           O  
ATOM   3222  CG  LYS B 107     -19.969   3.229   2.074  1.00 93.50           C  
ATOM   3223  CD  LYS B 107     -20.281   4.426   1.188  1.00 93.50           C  
ATOM   3224  CE  LYS B 107     -21.062   5.492   1.942  1.00 93.50           C  
ATOM   3225  NZ  LYS B 107     -21.375   6.668   1.074  1.00 93.50           N  
ATOM   3226  N   LEU B 108     -17.188  -0.163   0.801  1.00 94.25           N  
ATOM   3227  CA  LEU B 108     -16.688  -1.247  -0.041  1.00 94.25           C  
ATOM   3228  C   LEU B 108     -16.656  -2.562   0.731  1.00 94.25           C  
ATOM   3229  CB  LEU B 108     -15.289  -0.918  -0.572  1.00 94.25           C  
ATOM   3230  O   LEU B 108     -17.062  -3.605   0.207  1.00 94.25           O  
ATOM   3231  CG  LEU B 108     -14.641  -1.976  -1.464  1.00 94.25           C  
ATOM   3232  CD1 LEU B 108     -15.531  -2.285  -2.658  1.00 94.25           C  
ATOM   3233  CD2 LEU B 108     -13.266  -1.509  -1.926  1.00 94.25           C  
ATOM   3234  N   ALA B 109     -16.156  -2.504   1.959  1.00 95.75           N  
ATOM   3235  CA  ALA B 109     -16.125  -3.699   2.799  1.00 95.75           C  
ATOM   3236  C   ALA B 109     -17.531  -4.285   2.975  1.00 95.75           C  
ATOM   3237  CB  ALA B 109     -15.516  -3.375   4.160  1.00 95.75           C  
ATOM   3238  O   ALA B 109     -17.719  -5.504   2.893  1.00 95.75           O  
ATOM   3239  N   ALA B 110     -18.500  -3.439   3.203  1.00 94.88           N  
ATOM   3240  CA  ALA B 110     -19.875  -3.889   3.357  1.00 94.88           C  
ATOM   3241  C   ALA B 110     -20.391  -4.539   2.076  1.00 94.88           C  
ATOM   3242  CB  ALA B 110     -20.781  -2.719   3.756  1.00 94.88           C  
ATOM   3243  O   ALA B 110     -21.000  -5.613   2.117  1.00 94.88           O  
ATOM   3244  N   GLU B 111     -20.141  -3.896   0.939  1.00 95.50           N  
ATOM   3245  CA  GLU B 111     -20.562  -4.445  -0.343  1.00 95.50           C  
ATOM   3246  C   GLU B 111     -19.891  -5.785  -0.627  1.00 95.50           C  
ATOM   3247  CB  GLU B 111     -20.266  -3.457  -1.476  1.00 95.50           C  
ATOM   3248  O   GLU B 111     -20.547  -6.730  -1.072  1.00 95.50           O  
ATOM   3249  CG  GLU B 111     -20.859  -3.873  -2.818  1.00 95.50           C  
ATOM   3250  CD  GLU B 111     -22.375  -3.895  -2.836  1.00 95.50           C  
ATOM   3251  OE1 GLU B 111     -22.969  -4.625  -3.666  1.00 95.50           O  
ATOM   3252  OE2 GLU B 111     -22.984  -3.174  -2.014  1.00 95.50           O  
ATOM   3253  N   PHE B 112     -18.609  -5.848  -0.360  1.00 96.06           N  
ATOM   3254  CA  PHE B 112     -17.859  -7.082  -0.553  1.00 96.06           C  
ATOM   3255  C   PHE B 112     -18.453  -8.211   0.286  1.00 96.06           C  
ATOM   3256  CB  PHE B 112     -16.391  -6.879  -0.197  1.00 96.06           C  
ATOM   3257  O   PHE B 112     -18.672  -9.312  -0.214  1.00 96.06           O  
ATOM   3258  CG  PHE B 112     -15.578  -8.148  -0.227  1.00 96.06           C  
ATOM   3259  CD1 PHE B 112     -14.852  -8.547   0.885  1.00 96.06           C  
ATOM   3260  CD2 PHE B 112     -15.539  -8.938  -1.370  1.00 96.06           C  
ATOM   3261  CE1 PHE B 112     -14.094  -9.719   0.860  1.00 96.06           C  
ATOM   3262  CE2 PHE B 112     -14.789 -10.109  -1.402  1.00 96.06           C  
ATOM   3263  CZ  PHE B 112     -14.070 -10.500  -0.287  1.00 96.06           C  
ATOM   3264  N   ASN B 113     -18.766  -7.934   1.538  1.00 95.44           N  
ATOM   3265  CA  ASN B 113     -19.375  -8.938   2.400  1.00 95.44           C  
ATOM   3266  C   ASN B 113     -20.734  -9.383   1.859  1.00 95.44           C  
ATOM   3267  CB  ASN B 113     -19.531  -8.398   3.826  1.00 95.44           C  
ATOM   3268  O   ASN B 113     -21.062 -10.570   1.907  1.00 95.44           O  
ATOM   3269  CG  ASN B 113     -18.219  -8.391   4.586  1.00 95.44           C  
ATOM   3270  ND2 ASN B 113     -18.109  -7.504   5.566  1.00 95.44           N  
ATOM   3271  OD1 ASN B 113     -17.312  -9.180   4.293  1.00 95.44           O  
ATOM   3272  N   LEU B 114     -21.484  -8.484   1.337  1.00 96.12           N  
ATOM   3273  CA  LEU B 114     -22.797  -8.797   0.791  1.00 96.12           C  
ATOM   3274  C   LEU B 114     -22.688  -9.719  -0.419  1.00 96.12           C  
ATOM   3275  CB  LEU B 114     -23.531  -7.516   0.399  1.00 96.12           C  
ATOM   3276  O   LEU B 114     -23.406 -10.719  -0.518  1.00 96.12           O  
ATOM   3277  CG  LEU B 114     -24.109  -6.684   1.550  1.00 96.12           C  
ATOM   3278  CD1 LEU B 114     -24.625  -5.344   1.030  1.00 96.12           C  
ATOM   3279  CD2 LEU B 114     -25.219  -7.445   2.266  1.00 96.12           C  
ATOM   3280  N   ILE B 115     -21.750  -9.422  -1.263  1.00 95.88           N  
ATOM   3281  CA  ILE B 115     -21.688 -10.164  -2.518  1.00 95.88           C  
ATOM   3282  C   ILE B 115     -21.188 -11.586  -2.254  1.00 95.88           C  
ATOM   3283  CB  ILE B 115     -20.766  -9.461  -3.543  1.00 95.88           C  
ATOM   3284  O   ILE B 115     -21.469 -12.500  -3.039  1.00 95.88           O  
ATOM   3285  CG1 ILE B 115     -19.328  -9.438  -3.035  1.00 95.88           C  
ATOM   3286  CG2 ILE B 115     -21.266  -8.047  -3.838  1.00 95.88           C  
ATOM   3287  CD1 ILE B 115     -18.297  -9.094  -4.109  1.00 95.88           C  
ATOM   3288  N   LEU B 116     -20.469 -11.766  -1.228  1.00 94.38           N  
ATOM   3289  CA  LEU B 116     -19.984 -13.109  -0.894  1.00 94.38           C  
ATOM   3290  C   LEU B 116     -21.156 -14.047  -0.616  1.00 94.38           C  
ATOM   3291  CB  LEU B 116     -19.047 -13.055   0.321  1.00 94.38           C  
ATOM   3292  O   LEU B 116     -21.047 -15.258  -0.827  1.00 94.38           O  
ATOM   3293  CG  LEU B 116     -17.672 -12.445   0.092  1.00 94.38           C  
ATOM   3294  CD1 LEU B 116     -16.891 -12.414   1.396  1.00 94.38           C  
ATOM   3295  CD2 LEU B 116     -16.906 -13.219  -0.979  1.00 94.38           C  
ATOM   3296  N   HIS B 117     -22.281 -13.461  -0.253  1.00 94.62           N  
ATOM   3297  CA  HIS B 117     -23.453 -14.266   0.101  1.00 94.62           C  
ATOM   3298  C   HIS B 117     -24.594 -14.039  -0.878  1.00 94.62           C  
ATOM   3299  CB  HIS B 117     -23.906 -13.945   1.526  1.00 94.62           C  
ATOM   3300  O   HIS B 117     -25.719 -14.508  -0.654  1.00 94.62           O  
ATOM   3301  CG  HIS B 117     -22.859 -14.219   2.564  1.00 94.62           C  
ATOM   3302  CD2 HIS B 117     -22.531 -15.367   3.203  1.00 94.62           C  
ATOM   3303  ND1 HIS B 117     -22.031 -13.242   3.061  1.00 94.62           N  
ATOM   3304  CE1 HIS B 117     -21.219 -13.773   3.961  1.00 94.62           C  
ATOM   3305  NE2 HIS B 117     -21.500 -15.062   4.066  1.00 94.62           N  
ATOM   3306  N   ASP B 118     -24.344 -13.320  -1.892  1.00 96.88           N  
ATOM   3307  CA  ASP B 118     -25.359 -13.031  -2.910  1.00 96.88           C  
ATOM   3308  C   ASP B 118     -25.312 -14.070  -4.035  1.00 96.88           C  
ATOM   3309  CB  ASP B 118     -25.156 -11.625  -3.480  1.00 96.88           C  
ATOM   3310  O   ASP B 118     -24.438 -14.000  -4.902  1.00 96.88           O  
ATOM   3311  CG  ASP B 118     -26.266 -11.219  -4.445  1.00 96.88           C  
ATOM   3312  OD1 ASP B 118     -26.906 -12.109  -5.051  1.00 96.88           O  
ATOM   3313  OD2 ASP B 118     -26.484 -10.008  -4.605  1.00 96.88           O  
ATOM   3314  N   ARG B 119     -26.297 -14.930  -4.102  1.00 97.25           N  
ATOM   3315  CA  ARG B 119     -26.312 -16.016  -5.074  1.00 97.25           C  
ATOM   3316  C   ARG B 119     -26.422 -15.484  -6.496  1.00 97.25           C  
ATOM   3317  CB  ARG B 119     -27.484 -16.969  -4.781  1.00 97.25           C  
ATOM   3318  O   ARG B 119     -25.875 -16.078  -7.430  1.00 97.25           O  
ATOM   3319  CG  ARG B 119     -27.297 -17.797  -3.520  1.00 97.25           C  
ATOM   3320  CD  ARG B 119     -28.453 -18.781  -3.322  1.00 97.25           C  
ATOM   3321  NE  ARG B 119     -28.297 -19.547  -2.088  1.00 97.25           N  
ATOM   3322  NH1 ARG B 119     -30.172 -20.859  -2.428  1.00 97.25           N  
ATOM   3323  NH2 ARG B 119     -28.875 -21.141  -0.550  1.00 97.25           N  
ATOM   3324  CZ  ARG B 119     -29.109 -20.516  -1.691  1.00 97.25           C  
ATOM   3325  N   GLY B 120     -27.156 -14.445  -6.637  1.00 97.56           N  
ATOM   3326  CA  GLY B 120     -27.250 -13.828  -7.949  1.00 97.56           C  
ATOM   3327  C   GLY B 120     -25.938 -13.305  -8.469  1.00 97.56           C  
ATOM   3328  O   GLY B 120     -25.531 -13.617  -9.586  1.00 97.56           O  
ATOM   3329  N   PHE B 121     -25.234 -12.602  -7.605  1.00 97.44           N  
ATOM   3330  CA  PHE B 121     -23.922 -12.086  -7.984  1.00 97.44           C  
ATOM   3331  C   PHE B 121     -22.953 -13.227  -8.281  1.00 97.44           C  
ATOM   3332  CB  PHE B 121     -23.359 -11.188  -6.879  1.00 97.44           C  
ATOM   3333  O   PHE B 121     -22.250 -13.195  -9.289  1.00 97.44           O  
ATOM   3334  CG  PHE B 121     -22.031 -10.562  -7.219  1.00 97.44           C  
ATOM   3335  CD1 PHE B 121     -20.844 -11.234  -6.957  1.00 97.44           C  
ATOM   3336  CD2 PHE B 121     -21.969  -9.305  -7.805  1.00 97.44           C  
ATOM   3337  CE1 PHE B 121     -19.609 -10.664  -7.270  1.00 97.44           C  
ATOM   3338  CE2 PHE B 121     -20.750  -8.727  -8.125  1.00 97.44           C  
ATOM   3339  CZ  PHE B 121     -19.578  -9.406  -7.855  1.00 97.44           C  
ATOM   3340  N   GLN B 122     -23.000 -14.180  -7.453  1.00 97.38           N  
ATOM   3341  CA  GLN B 122     -22.094 -15.312  -7.609  1.00 97.38           C  
ATOM   3342  C   GLN B 122     -22.359 -16.062  -8.906  1.00 97.38           C  
ATOM   3343  CB  GLN B 122     -22.219 -16.266  -6.418  1.00 97.38           C  
ATOM   3344  O   GLN B 122     -21.438 -16.531  -9.562  1.00 97.38           O  
ATOM   3345  CG  GLN B 122     -21.688 -15.680  -5.109  1.00 97.38           C  
ATOM   3346  CD  GLN B 122     -20.203 -15.414  -5.137  1.00 97.38           C  
ATOM   3347  NE2 GLN B 122     -19.781 -14.344  -4.461  1.00 97.38           N  
ATOM   3348  OE1 GLN B 122     -19.438 -16.156  -5.758  1.00 97.38           O  
ATOM   3349  N   ALA B 123     -23.578 -16.188  -9.266  1.00 97.94           N  
ATOM   3350  CA  ALA B 123     -23.938 -16.844 -10.516  1.00 97.94           C  
ATOM   3351  C   ALA B 123     -23.453 -16.031 -11.719  1.00 97.94           C  
ATOM   3352  CB  ALA B 123     -25.438 -17.062 -10.594  1.00 97.94           C  
ATOM   3353  O   ALA B 123     -22.906 -16.594 -12.672  1.00 97.94           O  
ATOM   3354  N   GLU B 124     -23.641 -14.766 -11.664  1.00 98.00           N  
ATOM   3355  CA  GLU B 124     -23.172 -13.891 -12.734  1.00 98.00           C  
ATOM   3356  C   GLU B 124     -21.641 -13.945 -12.859  1.00 98.00           C  
ATOM   3357  CB  GLU B 124     -23.625 -12.453 -12.484  1.00 98.00           C  
ATOM   3358  O   GLU B 124     -21.109 -14.016 -13.969  1.00 98.00           O  
ATOM   3359  CG  GLU B 124     -25.109 -12.227 -12.734  1.00 98.00           C  
ATOM   3360  CD  GLU B 124     -25.562 -10.812 -12.414  1.00 98.00           C  
ATOM   3361  OE1 GLU B 124     -26.781 -10.547 -12.430  1.00 98.00           O  
ATOM   3362  OE2 GLU B 124     -24.688  -9.961 -12.148  1.00 98.00           O  
ATOM   3363  N   LEU B 125     -20.953 -13.906 -11.750  1.00 98.12           N  
ATOM   3364  CA  LEU B 125     -19.500 -13.984 -11.758  1.00 98.12           C  
ATOM   3365  C   LEU B 125     -19.031 -15.305 -12.352  1.00 98.12           C  
ATOM   3366  CB  LEU B 125     -18.938 -13.820 -10.336  1.00 98.12           C  
ATOM   3367  O   LEU B 125     -18.109 -15.328 -13.172  1.00 98.12           O  
ATOM   3368  CG  LEU B 125     -17.422 -13.930 -10.188  1.00 98.12           C  
ATOM   3369  CD1 LEU B 125     -16.734 -12.906 -11.078  1.00 98.12           C  
ATOM   3370  CD2 LEU B 125     -17.016 -13.742  -8.727  1.00 98.12           C  
ATOM   3371  N   ARG B 126     -19.688 -16.344 -11.961  1.00 97.88           N  
ATOM   3372  CA  ARG B 126     -19.328 -17.641 -12.508  1.00 97.88           C  
ATOM   3373  C   ARG B 126     -19.500 -17.672 -14.023  1.00 97.88           C  
ATOM   3374  CB  ARG B 126     -20.188 -18.750 -11.859  1.00 97.88           C  
ATOM   3375  O   ARG B 126     -18.672 -18.250 -14.734  1.00 97.88           O  
ATOM   3376  CG  ARG B 126     -19.688 -19.188 -10.492  1.00 97.88           C  
ATOM   3377  CD  ARG B 126     -20.406 -20.438 -10.016  1.00 97.88           C  
ATOM   3378  NE  ARG B 126     -21.844 -20.250  -9.906  1.00 97.88           N  
ATOM   3379  NH1 ARG B 126     -21.812 -19.781  -7.648  1.00 97.88           N  
ATOM   3380  NH2 ARG B 126     -23.797 -19.766  -8.797  1.00 97.88           N  
ATOM   3381  CZ  ARG B 126     -22.484 -19.922  -8.789  1.00 97.88           C  
ATOM   3382  N   THR B 127     -20.547 -17.141 -14.484  1.00 98.25           N  
ATOM   3383  CA  THR B 127     -20.797 -17.078 -15.914  1.00 98.25           C  
ATOM   3384  C   THR B 127     -19.719 -16.250 -16.609  1.00 98.25           C  
ATOM   3385  CB  THR B 127     -22.188 -16.484 -16.219  1.00 98.25           C  
ATOM   3386  O   THR B 127     -19.188 -16.656 -17.641  1.00 98.25           O  
ATOM   3387  CG2 THR B 127     -22.438 -16.375 -17.719  1.00 98.25           C  
ATOM   3388  OG1 THR B 127     -23.203 -17.312 -15.633  1.00 98.25           O  
ATOM   3389  N   ALA B 128     -19.375 -15.102 -16.031  1.00 98.38           N  
ATOM   3390  CA  ALA B 128     -18.344 -14.242 -16.609  1.00 98.38           C  
ATOM   3391  C   ALA B 128     -16.984 -14.953 -16.656  1.00 98.38           C  
ATOM   3392  CB  ALA B 128     -18.219 -12.945 -15.812  1.00 98.38           C  
ATOM   3393  O   ALA B 128     -16.281 -14.883 -17.656  1.00 98.38           O  
ATOM   3394  N   LEU B 129     -16.672 -15.648 -15.609  1.00 98.50           N  
ATOM   3395  CA  LEU B 129     -15.414 -16.391 -15.570  1.00 98.50           C  
ATOM   3396  C   LEU B 129     -15.391 -17.484 -16.625  1.00 98.50           C  
ATOM   3397  CB  LEU B 129     -15.195 -17.000 -14.180  1.00 98.50           C  
ATOM   3398  O   LEU B 129     -14.391 -17.656 -17.328  1.00 98.50           O  
ATOM   3399  CG  LEU B 129     -14.867 -16.016 -13.055  1.00 98.50           C  
ATOM   3400  CD1 LEU B 129     -14.828 -16.734 -11.711  1.00 98.50           C  
ATOM   3401  CD2 LEU B 129     -13.531 -15.320 -13.328  1.00 98.50           C  
ATOM   3402  N   ARG B 130     -16.469 -18.125 -16.797  1.00 98.25           N  
ATOM   3403  CA  ARG B 130     -16.547 -19.219 -17.750  1.00 98.25           C  
ATOM   3404  C   ARG B 130     -16.578 -18.703 -19.188  1.00 98.25           C  
ATOM   3405  CB  ARG B 130     -17.781 -20.078 -17.469  1.00 98.25           C  
ATOM   3406  O   ARG B 130     -15.750 -19.109 -20.000  1.00 98.25           O  
ATOM   3407  CG  ARG B 130     -17.891 -21.312 -18.375  1.00 98.25           C  
ATOM   3408  CD  ARG B 130     -19.266 -21.953 -18.281  1.00 98.25           C  
ATOM   3409  NE  ARG B 130     -20.312 -21.062 -18.781  1.00 98.25           N  
ATOM   3410  NH1 ARG B 130     -21.922 -21.781 -17.281  1.00 98.25           N  
ATOM   3411  NH2 ARG B 130     -22.422 -20.156 -18.828  1.00 98.25           N  
ATOM   3412  CZ  ARG B 130     -21.547 -21.000 -18.297  1.00 98.25           C  
ATOM   3413  N   ASP B 131     -17.453 -17.781 -19.516  1.00 98.06           N  
ATOM   3414  CA  ASP B 131     -17.766 -17.438 -20.891  1.00 98.06           C  
ATOM   3415  C   ASP B 131     -16.891 -16.297 -21.391  1.00 98.06           C  
ATOM   3416  CB  ASP B 131     -19.250 -17.062 -21.016  1.00 98.06           C  
ATOM   3417  O   ASP B 131     -16.625 -16.188 -22.594  1.00 98.06           O  
ATOM   3418  CG  ASP B 131     -20.188 -18.219 -20.719  1.00 98.06           C  
ATOM   3419  OD1 ASP B 131     -19.719 -19.375 -20.641  1.00 98.06           O  
ATOM   3420  OD2 ASP B 131     -21.406 -17.969 -20.547  1.00 98.06           O  
ATOM   3421  N   TYR B 132     -16.516 -15.469 -20.531  1.00 98.06           N  
ATOM   3422  CA  TYR B 132     -15.734 -14.305 -20.938  1.00 98.06           C  
ATOM   3423  C   TYR B 132     -14.250 -14.516 -20.672  1.00 98.06           C  
ATOM   3424  CB  TYR B 132     -16.219 -13.047 -20.219  1.00 98.06           C  
ATOM   3425  O   TYR B 132     -13.414 -14.312 -21.547  1.00 98.06           O  
ATOM   3426  CG  TYR B 132     -15.516 -11.789 -20.641  1.00 98.06           C  
ATOM   3427  CD1 TYR B 132     -14.648 -11.125 -19.766  1.00 98.06           C  
ATOM   3428  CD2 TYR B 132     -15.711 -11.250 -21.906  1.00 98.06           C  
ATOM   3429  CE1 TYR B 132     -13.992  -9.961 -20.156  1.00 98.06           C  
ATOM   3430  CE2 TYR B 132     -15.055 -10.086 -22.312  1.00 98.06           C  
ATOM   3431  OH  TYR B 132     -13.555  -8.297 -21.812  1.00 98.06           O  
ATOM   3432  CZ  TYR B 132     -14.203  -9.453 -21.422  1.00 98.06           C  
ATOM   3433  N   VAL B 133     -13.898 -14.992 -19.516  1.00 98.12           N  
ATOM   3434  CA  VAL B 133     -12.500 -15.164 -19.141  1.00 98.12           C  
ATOM   3435  C   VAL B 133     -11.953 -16.438 -19.766  1.00 98.12           C  
ATOM   3436  CB  VAL B 133     -12.328 -15.203 -17.609  1.00 98.12           C  
ATOM   3437  O   VAL B 133     -10.789 -16.500 -20.172  1.00 98.12           O  
ATOM   3438  CG1 VAL B 133     -10.883 -15.547 -17.234  1.00 98.12           C  
ATOM   3439  CG2 VAL B 133     -12.742 -13.875 -16.984  1.00 98.12           C  
ATOM   3440  N   GLY B 134     -12.797 -17.500 -19.812  1.00 97.81           N  
ATOM   3441  CA  GLY B 134     -12.375 -18.750 -20.406  1.00 97.81           C  
ATOM   3442  C   GLY B 134     -11.961 -19.781 -19.375  1.00 97.81           C  
ATOM   3443  O   GLY B 134     -11.109 -20.641 -19.641  1.00 97.81           O  
ATOM   3444  N   ARG B 135     -12.484 -19.734 -18.203  1.00 97.12           N  
ATOM   3445  CA  ARG B 135     -12.164 -20.703 -17.156  1.00 97.12           C  
ATOM   3446  C   ARG B 135     -13.008 -21.969 -17.312  1.00 97.12           C  
ATOM   3447  CB  ARG B 135     -12.391 -20.094 -15.773  1.00 97.12           C  
ATOM   3448  O   ARG B 135     -14.070 -21.953 -17.938  1.00 97.12           O  
ATOM   3449  CG  ARG B 135     -11.555 -18.859 -15.500  1.00 97.12           C  
ATOM   3450  CD  ARG B 135     -11.586 -18.469 -14.031  1.00 97.12           C  
ATOM   3451  NE  ARG B 135     -10.680 -19.281 -13.234  1.00 97.12           N  
ATOM   3452  NH1 ARG B 135      -8.828 -17.969 -13.602  1.00 97.12           N  
ATOM   3453  NH2 ARG B 135      -8.664 -19.844 -12.305  1.00 97.12           N  
ATOM   3454  CZ  ARG B 135      -9.391 -19.031 -13.047  1.00 97.12           C  
ATOM   3455  N   GLU B 136     -12.500 -23.141 -16.891  1.00 97.75           N  
ATOM   3456  CA  GLU B 136     -11.305 -23.266 -16.062  1.00 97.75           C  
ATOM   3457  C   GLU B 136     -10.039 -23.344 -16.922  1.00 97.75           C  
ATOM   3458  CB  GLU B 136     -11.406 -24.516 -15.164  1.00 97.75           C  
ATOM   3459  O   GLU B 136     -10.070 -23.875 -18.031  1.00 97.75           O  
ATOM   3460  CG  GLU B 136     -11.531 -25.812 -15.938  1.00 97.75           C  
ATOM   3461  CD  GLU B 136     -11.742 -27.031 -15.047  1.00 97.75           C  
ATOM   3462  OE1 GLU B 136     -11.664 -28.172 -15.547  1.00 97.75           O  
ATOM   3463  OE2 GLU B 136     -12.000 -26.828 -13.836  1.00 97.75           O  
ATOM   3464  N   THR B 137      -8.914 -22.781 -16.344  1.00 98.38           N  
ATOM   3465  CA  THR B 137      -7.621 -22.984 -17.000  1.00 98.38           C  
ATOM   3466  C   THR B 137      -7.078 -24.375 -16.688  1.00 98.38           C  
ATOM   3467  CB  THR B 137      -6.598 -21.922 -16.547  1.00 98.38           C  
ATOM   3468  O   THR B 137      -7.348 -24.938 -15.625  1.00 98.38           O  
ATOM   3469  CG2 THR B 137      -7.078 -20.516 -16.891  1.00 98.38           C  
ATOM   3470  OG1 THR B 137      -6.402 -22.031 -15.133  1.00 98.38           O  
ATOM   3471  N   PRO B 138      -6.309 -24.922 -17.562  1.00 98.25           N  
ATOM   3472  CA  PRO B 138      -5.844 -26.312 -17.391  1.00 98.25           C  
ATOM   3473  C   PRO B 138      -4.766 -26.453 -16.328  1.00 98.25           C  
ATOM   3474  CB  PRO B 138      -5.293 -26.656 -18.781  1.00 98.25           C  
ATOM   3475  O   PRO B 138      -4.039 -25.484 -16.047  1.00 98.25           O  
ATOM   3476  CG  PRO B 138      -5.984 -25.734 -19.719  1.00 98.25           C  
ATOM   3477  CD  PRO B 138      -6.266 -24.453 -18.984  1.00 98.25           C  
ATOM   3478  N   LEU B 139      -4.801 -27.578 -15.695  1.00 98.81           N  
ATOM   3479  CA  LEU B 139      -3.639 -28.094 -14.977  1.00 98.81           C  
ATOM   3480  C   LEU B 139      -2.816 -29.016 -15.867  1.00 98.81           C  
ATOM   3481  CB  LEU B 139      -4.078 -28.828 -13.711  1.00 98.81           C  
ATOM   3482  O   LEU B 139      -3.115 -30.203 -15.969  1.00 98.81           O  
ATOM   3483  CG  LEU B 139      -2.961 -29.281 -12.773  1.00 98.81           C  
ATOM   3484  CD1 LEU B 139      -2.168 -28.078 -12.273  1.00 98.81           C  
ATOM   3485  CD2 LEU B 139      -3.535 -30.078 -11.602  1.00 98.81           C  
ATOM   3486  N   TYR B 140      -1.725 -28.469 -16.406  1.00 98.75           N  
ATOM   3487  CA  TYR B 140      -0.974 -29.078 -17.500  1.00 98.75           C  
ATOM   3488  C   TYR B 140       0.211 -29.875 -16.969  1.00 98.75           C  
ATOM   3489  CB  TYR B 140      -0.486 -28.016 -18.484  1.00 98.75           C  
ATOM   3490  O   TYR B 140       1.022 -29.344 -16.203  1.00 98.75           O  
ATOM   3491  CG  TYR B 140       0.505 -28.531 -19.500  1.00 98.75           C  
ATOM   3492  CD1 TYR B 140       1.870 -28.297 -19.344  1.00 98.75           C  
ATOM   3493  CD2 TYR B 140       0.078 -29.250 -20.609  1.00 98.75           C  
ATOM   3494  CE1 TYR B 140       2.787 -28.766 -20.281  1.00 98.75           C  
ATOM   3495  CE2 TYR B 140       0.985 -29.719 -21.547  1.00 98.75           C  
ATOM   3496  OH  TYR B 140       3.238 -29.953 -22.312  1.00 98.75           O  
ATOM   3497  CZ  TYR B 140       2.336 -29.484 -21.375  1.00 98.75           C  
ATOM   3498  N   TYR B 141       0.255 -31.172 -17.344  1.00 98.81           N  
ATOM   3499  CA  TYR B 141       1.425 -31.984 -17.016  1.00 98.81           C  
ATOM   3500  C   TYR B 141       2.598 -31.641 -17.922  1.00 98.81           C  
ATOM   3501  CB  TYR B 141       1.097 -33.469 -17.109  1.00 98.81           C  
ATOM   3502  O   TYR B 141       2.561 -31.938 -19.125  1.00 98.81           O  
ATOM   3503  CG  TYR B 141       2.262 -34.375 -16.781  1.00 98.81           C  
ATOM   3504  CD1 TYR B 141       2.635 -35.406 -17.625  1.00 98.81           C  
ATOM   3505  CD2 TYR B 141       2.994 -34.188 -15.609  1.00 98.81           C  
ATOM   3506  CE1 TYR B 141       3.707 -36.250 -17.328  1.00 98.81           C  
ATOM   3507  CE2 TYR B 141       4.066 -35.031 -15.297  1.00 98.81           C  
ATOM   3508  OH  TYR B 141       5.477 -36.844 -15.859  1.00 98.81           O  
ATOM   3509  CZ  TYR B 141       4.418 -36.031 -16.156  1.00 98.81           C  
ATOM   3510  N   ALA B 142       3.592 -31.000 -17.359  1.00 98.75           N  
ATOM   3511  CA  ALA B 142       4.781 -30.625 -18.125  1.00 98.75           C  
ATOM   3512  C   ALA B 142       5.781 -31.766 -18.172  1.00 98.75           C  
ATOM   3513  CB  ALA B 142       5.434 -29.375 -17.500  1.00 98.75           C  
ATOM   3514  O   ALA B 142       6.781 -31.766 -17.453  1.00 98.75           O  
ATOM   3515  N   LYS B 143       5.570 -32.625 -19.141  1.00 98.25           N  
ATOM   3516  CA  LYS B 143       6.305 -33.875 -19.203  1.00 98.25           C  
ATOM   3517  C   LYS B 143       7.793 -33.656 -19.438  1.00 98.25           C  
ATOM   3518  CB  LYS B 143       5.734 -34.781 -20.281  1.00 98.25           C  
ATOM   3519  O   LYS B 143       8.641 -34.188 -18.750  1.00 98.25           O  
ATOM   3520  CG  LYS B 143       6.395 -36.156 -20.359  1.00 98.25           C  
ATOM   3521  CD  LYS B 143       5.816 -37.000 -21.484  1.00 98.25           C  
ATOM   3522  CE  LYS B 143       6.453 -38.375 -21.547  1.00 98.25           C  
ATOM   3523  NZ  LYS B 143       7.930 -38.312 -21.766  1.00 98.25           N  
ATOM   3524  N   ARG B 144       8.117 -32.875 -20.453  1.00 98.50           N  
ATOM   3525  CA  ARG B 144       9.523 -32.688 -20.797  1.00 98.50           C  
ATOM   3526  C   ARG B 144      10.250 -31.906 -19.703  1.00 98.50           C  
ATOM   3527  CB  ARG B 144       9.656 -31.953 -22.141  1.00 98.50           C  
ATOM   3528  O   ARG B 144      11.430 -32.156 -19.438  1.00 98.50           O  
ATOM   3529  CG  ARG B 144       9.172 -32.781 -23.328  1.00 98.50           C  
ATOM   3530  CD  ARG B 144       9.414 -32.031 -24.641  1.00 98.50           C  
ATOM   3531  NE  ARG B 144      10.836 -31.906 -24.938  1.00 98.50           N  
ATOM   3532  NH1 ARG B 144      10.602 -30.031 -26.266  1.00 98.50           N  
ATOM   3533  NH2 ARG B 144      12.680 -30.922 -25.891  1.00 98.50           N  
ATOM   3534  CZ  ARG B 144      11.367 -30.953 -25.688  1.00 98.50           C  
ATOM   3535  N   LEU B 145       9.492 -30.984 -19.109  1.00 98.69           N  
ATOM   3536  CA  LEU B 145      10.078 -30.281 -17.969  1.00 98.69           C  
ATOM   3537  C   LEU B 145      10.328 -31.219 -16.812  1.00 98.69           C  
ATOM   3538  CB  LEU B 145       9.156 -29.141 -17.531  1.00 98.69           C  
ATOM   3539  O   LEU B 145      11.391 -31.172 -16.188  1.00 98.69           O  
ATOM   3540  CG  LEU B 145       9.719 -28.188 -16.484  1.00 98.69           C  
ATOM   3541  CD1 LEU B 145      10.891 -27.391 -17.047  1.00 98.69           C  
ATOM   3542  CD2 LEU B 145       8.633 -27.234 -15.977  1.00 98.69           C  
ATOM   3543  N   SER B 146       9.375 -32.094 -16.547  1.00 98.56           N  
ATOM   3544  CA  SER B 146       9.562 -33.094 -15.508  1.00 98.56           C  
ATOM   3545  C   SER B 146      10.766 -33.969 -15.805  1.00 98.56           C  
ATOM   3546  CB  SER B 146       8.305 -33.969 -15.375  1.00 98.56           C  
ATOM   3547  O   SER B 146      11.609 -34.188 -14.938  1.00 98.56           O  
ATOM   3548  OG  SER B 146       7.184 -33.156 -15.031  1.00 98.56           O  
ATOM   3549  N   ASP B 147      10.914 -34.406 -16.984  1.00 98.00           N  
ATOM   3550  CA  ASP B 147      12.023 -35.281 -17.391  1.00 98.00           C  
ATOM   3551  C   ASP B 147      13.359 -34.562 -17.234  1.00 98.00           C  
ATOM   3552  CB  ASP B 147      11.844 -35.719 -18.844  1.00 98.00           C  
ATOM   3553  O   ASP B 147      14.367 -35.156 -16.875  1.00 98.00           O  
ATOM   3554  CG  ASP B 147      10.719 -36.719 -19.016  1.00 98.00           C  
ATOM   3555  OD1 ASP B 147      10.289 -37.344 -18.016  1.00 98.00           O  
ATOM   3556  OD2 ASP B 147      10.258 -36.906 -20.172  1.00 98.00           O  
ATOM   3557  N   HIS B 148      13.297 -33.250 -17.484  1.00 97.81           N  
ATOM   3558  CA  HIS B 148      14.500 -32.438 -17.391  1.00 97.81           C  
ATOM   3559  C   HIS B 148      15.078 -32.469 -15.984  1.00 97.81           C  
ATOM   3560  CB  HIS B 148      14.188 -31.000 -17.812  1.00 97.81           C  
ATOM   3561  O   HIS B 148      16.297 -32.406 -15.812  1.00 97.81           O  
ATOM   3562  CG  HIS B 148      15.344 -30.062 -17.656  1.00 97.81           C  
ATOM   3563  CD2 HIS B 148      15.633 -29.141 -16.703  1.00 97.81           C  
ATOM   3564  ND1 HIS B 148      16.391 -30.016 -18.562  1.00 97.81           N  
ATOM   3565  CE1 HIS B 148      17.266 -29.109 -18.172  1.00 97.81           C  
ATOM   3566  NE2 HIS B 148      16.828 -28.562 -17.047  1.00 97.81           N  
ATOM   3567  N   TYR B 149      14.242 -32.594 -14.977  1.00 97.44           N  
ATOM   3568  CA  TYR B 149      14.711 -32.500 -13.602  1.00 97.44           C  
ATOM   3569  C   TYR B 149      14.844 -33.875 -12.969  1.00 97.44           C  
ATOM   3570  CB  TYR B 149      13.766 -31.625 -12.773  1.00 97.44           C  
ATOM   3571  O   TYR B 149      15.195 -34.000 -11.789  1.00 97.44           O  
ATOM   3572  CG  TYR B 149      13.883 -30.141 -13.062  1.00 97.44           C  
ATOM   3573  CD1 TYR B 149      15.070 -29.453 -12.820  1.00 97.44           C  
ATOM   3574  CD2 TYR B 149      12.805 -29.422 -13.586  1.00 97.44           C  
ATOM   3575  CE1 TYR B 149      15.188 -28.094 -13.078  1.00 97.44           C  
ATOM   3576  CE2 TYR B 149      12.914 -28.062 -13.852  1.00 97.44           C  
ATOM   3577  OH  TYR B 149      14.211 -26.062 -13.859  1.00 97.44           O  
ATOM   3578  CZ  TYR B 149      14.102 -27.406 -13.602  1.00 97.44           C  
ATOM   3579  N   ARG B 150      14.617 -34.844 -13.695  1.00 96.00           N  
ATOM   3580  CA  ARG B 150      14.812 -36.219 -13.180  1.00 96.00           C  
ATOM   3581  C   ARG B 150      16.297 -36.562 -13.086  1.00 96.00           C  
ATOM   3582  CB  ARG B 150      14.086 -37.219 -14.055  1.00 96.00           C  
ATOM   3583  O   ARG B 150      17.094 -36.062 -13.883  1.00 96.00           O  
ATOM   3584  CG  ARG B 150      12.570 -37.156 -13.953  1.00 96.00           C  
ATOM   3585  CD  ARG B 150      11.906 -38.250 -14.773  1.00 96.00           C  
ATOM   3586  NE  ARG B 150      10.445 -38.188 -14.688  1.00 96.00           N  
ATOM   3587  NH1 ARG B 150      10.195 -40.188 -13.586  1.00 96.00           N  
ATOM   3588  NH2 ARG B 150       8.359 -38.938 -14.109  1.00 96.00           N  
ATOM   3589  CZ  ARG B 150       9.672 -39.094 -14.133  1.00 96.00           C  
ATOM   3590  N   ASN B 151      16.625 -37.344 -12.164  1.00 93.94           N  
ATOM   3591  CA  ASN B 151      18.016 -37.750 -11.992  1.00 93.94           C  
ATOM   3592  C   ASN B 151      18.422 -38.812 -13.000  1.00 93.94           C  
ATOM   3593  CB  ASN B 151      18.266 -38.219 -10.562  1.00 93.94           C  
ATOM   3594  O   ASN B 151      17.656 -39.156 -13.898  1.00 93.94           O  
ATOM   3595  CG  ASN B 151      17.469 -39.469 -10.227  1.00 93.94           C  
ATOM   3596  ND2 ASN B 151      17.250 -39.719  -8.938  1.00 93.94           N  
ATOM   3597  OD1 ASN B 151      17.047 -40.219 -11.117  1.00 93.94           O  
ATOM   3598  N   GLY B 152      19.656 -39.344 -12.875  1.00 91.88           N  
ATOM   3599  CA  GLY B 152      20.219 -40.312 -13.812  1.00 91.88           C  
ATOM   3600  C   GLY B 152      19.453 -41.625 -13.828  1.00 91.88           C  
ATOM   3601  O   GLY B 152      19.531 -42.406 -14.797  1.00 91.88           O  
ATOM   3602  N   LYS B 153      18.625 -41.875 -12.766  1.00 93.75           N  
ATOM   3603  CA  LYS B 153      17.828 -43.125 -12.672  1.00 93.75           C  
ATOM   3604  C   LYS B 153      16.406 -42.875 -13.188  1.00 93.75           C  
ATOM   3605  CB  LYS B 153      17.797 -43.625 -11.234  1.00 93.75           C  
ATOM   3606  O   LYS B 153      15.562 -43.781 -13.086  1.00 93.75           O  
ATOM   3607  CG  LYS B 153      19.156 -44.000 -10.680  1.00 93.75           C  
ATOM   3608  CD  LYS B 153      19.047 -44.531  -9.250  1.00 93.75           C  
ATOM   3609  CE  LYS B 153      20.406 -44.906  -8.680  1.00 93.75           C  
ATOM   3610  NZ  LYS B 153      20.312 -45.406  -7.285  1.00 93.75           N  
ATOM   3611  N   GLY B 154      16.125 -41.719 -13.680  1.00 93.44           N  
ATOM   3612  CA  GLY B 154      14.789 -41.375 -14.156  1.00 93.44           C  
ATOM   3613  C   GLY B 154      13.828 -41.031 -13.039  1.00 93.44           C  
ATOM   3614  O   GLY B 154      12.609 -41.031 -13.242  1.00 93.44           O  
ATOM   3615  N   GLU B 155      14.367 -40.781 -11.820  1.00 96.00           N  
ATOM   3616  CA  GLU B 155      13.539 -40.469 -10.664  1.00 96.00           C  
ATOM   3617  C   GLU B 155      13.477 -38.938 -10.445  1.00 96.00           C  
ATOM   3618  CB  GLU B 155      14.078 -41.156  -9.406  1.00 96.00           C  
ATOM   3619  O   GLU B 155      14.461 -38.250 -10.672  1.00 96.00           O  
ATOM   3620  CG  GLU B 155      14.094 -42.656  -9.492  1.00 96.00           C  
ATOM   3621  CD  GLU B 155      14.898 -43.312  -8.375  1.00 96.00           C  
ATOM   3622  OE1 GLU B 155      14.727 -44.531  -8.141  1.00 96.00           O  
ATOM   3623  OE2 GLU B 155      15.695 -42.625  -7.727  1.00 96.00           O  
ATOM   3624  N   GLY B 156      12.297 -38.438 -10.102  1.00 96.94           N  
ATOM   3625  CA  GLY B 156      12.070 -37.031  -9.844  1.00 96.94           C  
ATOM   3626  C   GLY B 156      10.594 -36.656  -9.742  1.00 96.94           C  
ATOM   3627  O   GLY B 156       9.727 -37.500  -9.945  1.00 96.94           O  
ATOM   3628  N   PRO B 157      10.289 -35.531  -9.438  1.00 98.12           N  
ATOM   3629  CA  PRO B 157       8.891 -35.125  -9.258  1.00 98.12           C  
ATOM   3630  C   PRO B 157       8.156 -34.938 -10.586  1.00 98.12           C  
ATOM   3631  CB  PRO B 157       9.000 -33.781  -8.516  1.00 98.12           C  
ATOM   3632  O   PRO B 157       8.789 -34.875 -11.641  1.00 98.12           O  
ATOM   3633  CG  PRO B 157      10.289 -33.188  -8.977  1.00 98.12           C  
ATOM   3634  CD  PRO B 157      11.281 -34.312  -9.188  1.00 98.12           C  
ATOM   3635  N   ASP B 158       6.859 -35.062 -10.547  1.00 98.56           N  
ATOM   3636  CA  ASP B 158       5.969 -34.688 -11.641  1.00 98.56           C  
ATOM   3637  C   ASP B 158       5.590 -33.219 -11.539  1.00 98.56           C  
ATOM   3638  CB  ASP B 158       4.711 -35.562 -11.648  1.00 98.56           C  
ATOM   3639  O   ASP B 158       4.980 -32.781 -10.555  1.00 98.56           O  
ATOM   3640  CG  ASP B 158       5.000 -37.000 -11.961  1.00 98.56           C  
ATOM   3641  OD1 ASP B 158       6.000 -37.312 -12.648  1.00 98.56           O  
ATOM   3642  OD2 ASP B 158       4.215 -37.875 -11.516  1.00 98.56           O  
ATOM   3643  N   ILE B 159       5.945 -32.500 -12.586  1.00 98.81           N  
ATOM   3644  CA  ILE B 159       5.711 -31.062 -12.578  1.00 98.81           C  
ATOM   3645  C   ILE B 159       4.457 -30.734 -13.383  1.00 98.81           C  
ATOM   3646  CB  ILE B 159       6.926 -30.281 -13.141  1.00 98.81           C  
ATOM   3647  O   ILE B 159       4.320 -31.156 -14.531  1.00 98.81           O  
ATOM   3648  CG1 ILE B 159       8.172 -30.562 -12.289  1.00 98.81           C  
ATOM   3649  CG2 ILE B 159       6.629 -28.781 -13.211  1.00 98.81           C  
ATOM   3650  CD1 ILE B 159       9.477 -30.172 -12.961  1.00 98.81           C  
ATOM   3651  N   TYR B 160       3.529 -30.016 -12.773  1.00 98.94           N  
ATOM   3652  CA  TYR B 160       2.307 -29.516 -13.398  1.00 98.94           C  
ATOM   3653  C   TYR B 160       2.266 -28.000 -13.406  1.00 98.94           C  
ATOM   3654  CB  TYR B 160       1.073 -30.078 -12.680  1.00 98.94           C  
ATOM   3655  O   TYR B 160       2.691 -27.359 -12.445  1.00 98.94           O  
ATOM   3656  CG  TYR B 160       0.922 -31.578 -12.789  1.00 98.94           C  
ATOM   3657  CD1 TYR B 160       0.049 -32.125 -13.719  1.00 98.94           C  
ATOM   3658  CD2 TYR B 160       1.650 -32.438 -11.969  1.00 98.94           C  
ATOM   3659  CE1 TYR B 160      -0.096 -33.500 -13.828  1.00 98.94           C  
ATOM   3660  CE2 TYR B 160       1.515 -33.812 -12.070  1.00 98.94           C  
ATOM   3661  OH  TYR B 160       0.502 -35.719 -13.102  1.00 98.94           O  
ATOM   3662  CZ  TYR B 160       0.641 -34.344 -13.000  1.00 98.94           C  
ATOM   3663  N   LEU B 161       1.795 -27.406 -14.508  1.00 98.88           N  
ATOM   3664  CA  LEU B 161       1.612 -25.969 -14.633  1.00 98.88           C  
ATOM   3665  C   LEU B 161       0.134 -25.594 -14.578  1.00 98.88           C  
ATOM   3666  CB  LEU B 161       2.230 -25.453 -15.938  1.00 98.88           C  
ATOM   3667  O   LEU B 161      -0.673 -26.141 -15.336  1.00 98.88           O  
ATOM   3668  CG  LEU B 161       3.689 -25.828 -16.188  1.00 98.88           C  
ATOM   3669  CD1 LEU B 161       4.152 -25.297 -17.531  1.00 98.88           C  
ATOM   3670  CD2 LEU B 161       4.582 -25.312 -15.062  1.00 98.88           C  
ATOM   3671  N   LYS B 162      -0.274 -24.766 -13.562  1.00 98.88           N  
ATOM   3672  CA  LYS B 162      -1.579 -24.109 -13.625  1.00 98.88           C  
ATOM   3673  C   LYS B 162      -1.559 -22.938 -14.594  1.00 98.88           C  
ATOM   3674  CB  LYS B 162      -2.014 -23.656 -12.234  1.00 98.88           C  
ATOM   3675  O   LYS B 162      -0.953 -21.906 -14.305  1.00 98.88           O  
ATOM   3676  CG  LYS B 162      -3.432 -23.094 -12.188  1.00 98.88           C  
ATOM   3677  CD  LYS B 162      -4.453 -24.141 -12.625  1.00 98.88           C  
ATOM   3678  CE  LYS B 162      -5.875 -23.609 -12.523  1.00 98.88           C  
ATOM   3679  NZ  LYS B 162      -6.852 -24.484 -13.234  1.00 98.88           N  
ATOM   3680  N   ARG B 163      -2.205 -23.047 -15.789  1.00 98.69           N  
ATOM   3681  CA  ARG B 163      -1.984 -22.234 -16.984  1.00 98.69           C  
ATOM   3682  C   ARG B 163      -2.834 -20.969 -16.953  1.00 98.69           C  
ATOM   3683  CB  ARG B 163      -2.293 -23.031 -18.250  1.00 98.69           C  
ATOM   3684  O   ARG B 163      -3.615 -20.719 -17.859  1.00 98.69           O  
ATOM   3685  CG  ARG B 163      -1.298 -24.156 -18.516  1.00 98.69           C  
ATOM   3686  CD  ARG B 163       0.085 -23.609 -18.844  1.00 98.69           C  
ATOM   3687  NE  ARG B 163       0.054 -22.719 -20.000  1.00 98.69           N  
ATOM   3688  NH1 ARG B 163       0.088 -24.406 -21.578  1.00 98.69           N  
ATOM   3689  NH2 ARG B 163       0.027 -22.219 -22.250  1.00 98.69           N  
ATOM   3690  CZ  ARG B 163       0.056 -23.125 -21.266  1.00 98.69           C  
ATOM   3691  N   GLU B 164      -2.572 -20.141 -15.984  1.00 98.44           N  
ATOM   3692  CA  GLU B 164      -3.299 -18.875 -15.875  1.00 98.44           C  
ATOM   3693  C   GLU B 164      -2.930 -17.922 -17.016  1.00 98.44           C  
ATOM   3694  CB  GLU B 164      -3.023 -18.219 -14.523  1.00 98.44           C  
ATOM   3695  O   GLU B 164      -3.635 -16.953 -17.266  1.00 98.44           O  
ATOM   3696  CG  GLU B 164      -3.605 -18.969 -13.336  1.00 98.44           C  
ATOM   3697  CD  GLU B 164      -5.125 -19.000 -13.344  1.00 98.44           C  
ATOM   3698  OE1 GLU B 164      -5.703 -20.062 -13.688  1.00 98.44           O  
ATOM   3699  OE2 GLU B 164      -5.742 -17.969 -12.992  1.00 98.44           O  
ATOM   3700  N   ASP B 165      -1.838 -18.219 -17.734  1.00 97.50           N  
ATOM   3701  CA  ASP B 165      -1.423 -17.453 -18.906  1.00 97.50           C  
ATOM   3702  C   ASP B 165      -2.436 -17.594 -20.031  1.00 97.50           C  
ATOM   3703  CB  ASP B 165      -0.039 -17.906 -19.375  1.00 97.50           C  
ATOM   3704  O   ASP B 165      -2.434 -16.797 -20.984  1.00 97.50           O  
ATOM   3705  CG  ASP B 165       0.020 -19.375 -19.703  1.00 97.50           C  
ATOM   3706  OD1 ASP B 165      -0.386 -20.219 -18.875  1.00 97.50           O  
ATOM   3707  OD2 ASP B 165       0.480 -19.719 -20.828  1.00 97.50           O  
ATOM   3708  N   LEU B 166      -3.355 -18.500 -19.938  1.00 97.62           N  
ATOM   3709  CA  LEU B 166      -4.309 -18.766 -21.016  1.00 97.62           C  
ATOM   3710  C   LEU B 166      -5.613 -18.016 -20.766  1.00 97.62           C  
ATOM   3711  CB  LEU B 166      -4.582 -20.266 -21.125  1.00 97.62           C  
ATOM   3712  O   LEU B 166      -6.531 -18.078 -21.594  1.00 97.62           O  
ATOM   3713  CG  LEU B 166      -3.430 -21.125 -21.641  1.00 97.62           C  
ATOM   3714  CD1 LEU B 166      -3.842 -22.594 -21.672  1.00 97.62           C  
ATOM   3715  CD2 LEU B 166      -2.980 -20.656 -23.016  1.00 97.62           C  
ATOM   3716  N   ASN B 167      -5.727 -17.328 -19.734  1.00 97.44           N  
ATOM   3717  CA  ASN B 167      -6.906 -16.500 -19.516  1.00 97.44           C  
ATOM   3718  C   ASN B 167      -7.016 -15.383 -20.547  1.00 97.44           C  
ATOM   3719  CB  ASN B 167      -6.887 -15.906 -18.109  1.00 97.44           C  
ATOM   3720  O   ASN B 167      -6.020 -14.992 -21.156  1.00 97.44           O  
ATOM   3721  CG  ASN B 167      -7.246 -16.922 -17.047  1.00 97.44           C  
ATOM   3722  ND2 ASN B 167      -6.508 -16.922 -15.938  1.00 97.44           N  
ATOM   3723  OD1 ASN B 167      -8.188 -17.703 -17.203  1.00 97.44           O  
ATOM   3724  N   HIS B 168      -8.289 -14.938 -20.734  1.00 96.19           N  
ATOM   3725  CA  HIS B 168      -8.477 -13.727 -21.516  1.00 96.19           C  
ATOM   3726  C   HIS B 168      -7.590 -12.594 -21.000  1.00 96.19           C  
ATOM   3727  CB  HIS B 168      -9.945 -13.289 -21.500  1.00 96.19           C  
ATOM   3728  O   HIS B 168      -7.543 -12.336 -19.797  1.00 96.19           O  
ATOM   3729  CG  HIS B 168     -10.227 -12.109 -22.359  1.00 96.19           C  
ATOM   3730  CD2 HIS B 168     -10.570 -10.836 -22.047  1.00 96.19           C  
ATOM   3731  ND1 HIS B 168     -10.180 -12.156 -23.734  1.00 96.19           N  
ATOM   3732  CE1 HIS B 168     -10.477 -10.969 -24.234  1.00 96.19           C  
ATOM   3733  NE2 HIS B 168     -10.727 -10.148 -23.219  1.00 96.19           N  
ATOM   3734  N   GLY B 169      -6.855 -12.078 -21.875  1.00 92.88           N  
ATOM   3735  CA  GLY B 169      -5.910 -11.039 -21.500  1.00 92.88           C  
ATOM   3736  C   GLY B 169      -4.539 -11.578 -21.141  1.00 92.88           C  
ATOM   3737  O   GLY B 169      -3.584 -10.812 -20.984  1.00 92.88           O  
ATOM   3738  N   GLY B 170      -4.430 -12.859 -20.906  1.00 94.56           N  
ATOM   3739  CA  GLY B 170      -3.137 -13.516 -20.844  1.00 94.56           C  
ATOM   3740  C   GLY B 170      -2.611 -13.656 -19.422  1.00 94.56           C  
ATOM   3741  O   GLY B 170      -1.426 -13.930 -19.219  1.00 94.56           O  
ATOM   3742  N   ALA B 171      -3.453 -13.383 -18.406  1.00 96.50           N  
ATOM   3743  CA  ALA B 171      -2.955 -13.523 -17.031  1.00 96.50           C  
ATOM   3744  C   ALA B 171      -4.102 -13.727 -16.047  1.00 96.50           C  
ATOM   3745  CB  ALA B 171      -2.127 -12.305 -16.641  1.00 96.50           C  
ATOM   3746  O   ALA B 171      -5.270 -13.523 -16.391  1.00 96.50           O  
ATOM   3747  N   HIS B 172      -3.715 -14.047 -14.820  1.00 97.56           N  
ATOM   3748  CA  HIS B 172      -4.691 -14.258 -13.758  1.00 97.56           C  
ATOM   3749  C   HIS B 172      -5.402 -12.961 -13.391  1.00 97.56           C  
ATOM   3750  CB  HIS B 172      -4.012 -14.852 -12.516  1.00 97.56           C  
ATOM   3751  O   HIS B 172      -6.441 -12.984 -12.727  1.00 97.56           O  
ATOM   3752  CG  HIS B 172      -3.014 -13.938 -11.883  1.00 97.56           C  
ATOM   3753  CD2 HIS B 172      -3.064 -13.227 -10.734  1.00 97.56           C  
ATOM   3754  ND1 HIS B 172      -1.790 -13.656 -12.453  1.00 97.56           N  
ATOM   3755  CE1 HIS B 172      -1.128 -12.820 -11.680  1.00 97.56           C  
ATOM   3756  NE2 HIS B 172      -1.879 -12.539 -10.625  1.00 97.56           N  
ATOM   3757  N   LYS B 173      -4.898 -11.789 -13.836  1.00 97.62           N  
ATOM   3758  CA  LYS B 173      -5.379 -10.477 -13.422  1.00 97.62           C  
ATOM   3759  C   LYS B 173      -6.855 -10.297 -13.773  1.00 97.62           C  
ATOM   3760  CB  LYS B 173      -4.547  -9.367 -14.062  1.00 97.62           C  
ATOM   3761  O   LYS B 173      -7.586  -9.609 -13.055  1.00 97.62           O  
ATOM   3762  CG  LYS B 173      -3.080  -9.383 -13.664  1.00 97.62           C  
ATOM   3763  CD  LYS B 173      -2.902  -9.094 -12.180  1.00 97.62           C  
ATOM   3764  CE  LYS B 173      -1.433  -8.953 -11.812  1.00 97.62           C  
ATOM   3765  NZ  LYS B 173      -1.250  -8.711 -10.352  1.00 97.62           N  
ATOM   3766  N   ILE B 174      -7.355 -10.938 -14.773  1.00 98.25           N  
ATOM   3767  CA  ILE B 174      -8.703 -10.742 -15.289  1.00 98.25           C  
ATOM   3768  C   ILE B 174      -9.727 -11.328 -14.320  1.00 98.25           C  
ATOM   3769  CB  ILE B 174      -8.875 -11.367 -16.688  1.00 98.25           C  
ATOM   3770  O   ILE B 174     -10.867 -10.867 -14.242  1.00 98.25           O  
ATOM   3771  CG1 ILE B 174     -10.188 -10.906 -17.328  1.00 98.25           C  
ATOM   3772  CG2 ILE B 174      -8.812 -12.898 -16.609  1.00 98.25           C  
ATOM   3773  CD1 ILE B 174     -10.250  -9.414 -17.609  1.00 98.25           C  
ATOM   3774  N   ASN B 175      -9.305 -12.375 -13.484  1.00 98.44           N  
ATOM   3775  CA  ASN B 175     -10.227 -12.930 -12.500  1.00 98.44           C  
ATOM   3776  C   ASN B 175     -10.719 -11.859 -11.531  1.00 98.44           C  
ATOM   3777  CB  ASN B 175      -9.562 -14.070 -11.734  1.00 98.44           C  
ATOM   3778  O   ASN B 175     -11.922 -11.734 -11.305  1.00 98.44           O  
ATOM   3779  CG  ASN B 175      -9.023 -15.156 -12.648  1.00 98.44           C  
ATOM   3780  ND2 ASN B 175      -7.922 -15.781 -12.250  1.00 98.44           N  
ATOM   3781  OD1 ASN B 175      -9.602 -15.438 -13.703  1.00 98.44           O  
ATOM   3782  N   ASN B 176      -9.805 -11.156 -11.070  1.00 98.25           N  
ATOM   3783  CA  ASN B 176     -10.062 -10.086 -10.109  1.00 98.25           C  
ATOM   3784  C   ASN B 176     -10.703  -8.875 -10.789  1.00 98.25           C  
ATOM   3785  CB  ASN B 176      -8.773  -9.672  -9.398  1.00 98.25           C  
ATOM   3786  O   ASN B 176     -11.672  -8.312 -10.273  1.00 98.25           O  
ATOM   3787  CG  ASN B 176      -8.945  -8.438  -8.547  1.00 98.25           C  
ATOM   3788  ND2 ASN B 176      -8.438  -7.305  -9.023  1.00 98.25           N  
ATOM   3789  OD1 ASN B 176      -9.531  -8.492  -7.461  1.00 98.25           O  
ATOM   3790  N   ALA B 177     -10.203  -8.500 -11.945  1.00 98.56           N  
ATOM   3791  CA  ALA B 177     -10.656  -7.285 -12.625  1.00 98.56           C  
ATOM   3792  C   ALA B 177     -12.148  -7.371 -12.953  1.00 98.56           C  
ATOM   3793  CB  ALA B 177      -9.844  -7.055 -13.898  1.00 98.56           C  
ATOM   3794  O   ALA B 177     -12.891  -6.414 -12.727  1.00 98.56           O  
ATOM   3795  N   ILE B 178     -12.562  -8.484 -13.438  1.00 98.50           N  
ATOM   3796  CA  ILE B 178     -13.953  -8.617 -13.852  1.00 98.50           C  
ATOM   3797  C   ILE B 178     -14.859  -8.602 -12.617  1.00 98.50           C  
ATOM   3798  CB  ILE B 178     -14.188  -9.898 -14.672  1.00 98.50           C  
ATOM   3799  O   ILE B 178     -15.914  -7.977 -12.625  1.00 98.50           O  
ATOM   3800  CG1 ILE B 178     -15.562  -9.867 -15.336  1.00 98.50           C  
ATOM   3801  CG2 ILE B 178     -14.031 -11.141 -13.789  1.00 98.50           C  
ATOM   3802  CD1 ILE B 178     -15.742  -8.727 -16.328  1.00 98.50           C  
ATOM   3803  N   ALA B 179     -14.438  -9.250 -11.547  1.00 98.56           N  
ATOM   3804  CA  ALA B 179     -15.227  -9.266 -10.320  1.00 98.56           C  
ATOM   3805  C   ALA B 179     -15.359  -7.859  -9.734  1.00 98.56           C  
ATOM   3806  CB  ALA B 179     -14.594 -10.203  -9.289  1.00 98.56           C  
ATOM   3807  O   ALA B 179     -16.469  -7.422  -9.398  1.00 98.56           O  
ATOM   3808  N   GLN B 180     -14.297  -7.160  -9.664  1.00 98.31           N  
ATOM   3809  CA  GLN B 180     -14.328  -5.824  -9.078  1.00 98.31           C  
ATOM   3810  C   GLN B 180     -15.078  -4.848  -9.977  1.00 98.31           C  
ATOM   3811  CB  GLN B 180     -12.906  -5.316  -8.820  1.00 98.31           C  
ATOM   3812  O   GLN B 180     -15.766  -3.947  -9.484  1.00 98.31           O  
ATOM   3813  CG  GLN B 180     -12.242  -5.926  -7.594  1.00 98.31           C  
ATOM   3814  CD  GLN B 180     -11.023  -5.148  -7.137  1.00 98.31           C  
ATOM   3815  NE2 GLN B 180      -9.969  -5.863  -6.766  1.00 98.31           N  
ATOM   3816  OE1 GLN B 180     -11.031  -3.914  -7.117  1.00 98.31           O  
ATOM   3817  N   ALA B 181     -14.953  -5.020 -11.258  1.00 98.44           N  
ATOM   3818  CA  ALA B 181     -15.742  -4.180 -12.156  1.00 98.44           C  
ATOM   3819  C   ALA B 181     -17.234  -4.395 -11.945  1.00 98.44           C  
ATOM   3820  CB  ALA B 181     -15.367  -4.465 -13.609  1.00 98.44           C  
ATOM   3821  O   ALA B 181     -18.016  -3.443 -11.992  1.00 98.44           O  
ATOM   3822  N   MET B 182     -17.562  -5.602 -11.742  1.00 98.44           N  
ATOM   3823  CA  MET B 182     -18.969  -5.910 -11.445  1.00 98.44           C  
ATOM   3824  C   MET B 182     -19.406  -5.250 -10.141  1.00 98.44           C  
ATOM   3825  CB  MET B 182     -19.172  -7.422 -11.367  1.00 98.44           C  
ATOM   3826  O   MET B 182     -20.516  -4.738 -10.047  1.00 98.44           O  
ATOM   3827  CG  MET B 182     -19.109  -8.125 -12.711  1.00 98.44           C  
ATOM   3828  SD  MET B 182     -19.094  -9.953 -12.547  1.00 98.44           S  
ATOM   3829  CE  MET B 182     -20.766 -10.227 -11.906  1.00 98.44           C  
ATOM   3830  N   ILE B 183     -18.516  -5.238  -9.156  1.00 97.94           N  
ATOM   3831  CA  ILE B 183     -18.812  -4.578  -7.895  1.00 97.94           C  
ATOM   3832  C   ILE B 183     -18.969  -3.076  -8.117  1.00 97.94           C  
ATOM   3833  CB  ILE B 183     -17.719  -4.848  -6.840  1.00 97.94           C  
ATOM   3834  O   ILE B 183     -19.922  -2.467  -7.633  1.00 97.94           O  
ATOM   3835  CG1 ILE B 183     -17.719  -6.324  -6.430  1.00 97.94           C  
ATOM   3836  CG2 ILE B 183     -17.891  -3.938  -5.625  1.00 97.94           C  
ATOM   3837  CD1 ILE B 183     -16.562  -6.715  -5.516  1.00 97.94           C  
ATOM   3838  N   ALA B 184     -18.047  -2.510  -8.875  1.00 97.56           N  
ATOM   3839  CA  ALA B 184     -18.125  -1.082  -9.180  1.00 97.56           C  
ATOM   3840  C   ALA B 184     -19.469  -0.721  -9.805  1.00 97.56           C  
ATOM   3841  CB  ALA B 184     -16.984  -0.679 -10.109  1.00 97.56           C  
ATOM   3842  O   ALA B 184     -20.125   0.226  -9.367  1.00 97.56           O  
ATOM   3843  N   LYS B 185     -19.844  -1.502 -10.727  1.00 96.69           N  
ATOM   3844  CA  LYS B 185     -21.109  -1.270 -11.406  1.00 96.69           C  
ATOM   3845  C   LYS B 185     -22.281  -1.385 -10.438  1.00 96.69           C  
ATOM   3846  CB  LYS B 185     -21.297  -2.254 -12.562  1.00 96.69           C  
ATOM   3847  O   LYS B 185     -23.188  -0.548 -10.445  1.00 96.69           O  
ATOM   3848  CG  LYS B 185     -22.500  -1.957 -13.445  1.00 96.69           C  
ATOM   3849  CD  LYS B 185     -22.547  -2.895 -14.648  1.00 96.69           C  
ATOM   3850  CE  LYS B 185     -23.734  -2.568 -15.555  1.00 96.69           C  
ATOM   3851  NZ  LYS B 185     -23.734  -3.424 -16.781  1.00 96.69           N  
ATOM   3852  N   ARG B 186     -22.297  -2.424  -9.656  1.00 96.12           N  
ATOM   3853  CA  ARG B 186     -23.359  -2.635  -8.672  1.00 96.12           C  
ATOM   3854  C   ARG B 186     -23.453  -1.462  -7.703  1.00 96.12           C  
ATOM   3855  CB  ARG B 186     -23.125  -3.936  -7.902  1.00 96.12           C  
ATOM   3856  O   ARG B 186     -24.531  -1.078  -7.285  1.00 96.12           O  
ATOM   3857  CG  ARG B 186     -24.203  -4.246  -6.879  1.00 96.12           C  
ATOM   3858  CD  ARG B 186     -23.953  -5.582  -6.188  1.00 96.12           C  
ATOM   3859  NE  ARG B 186     -24.844  -5.770  -5.047  1.00 96.12           N  
ATOM   3860  NH1 ARG B 186     -25.703  -7.781  -5.793  1.00 96.12           N  
ATOM   3861  NH2 ARG B 186     -26.438  -6.883  -3.809  1.00 96.12           N  
ATOM   3862  CZ  ARG B 186     -25.656  -6.812  -4.887  1.00 96.12           C  
ATOM   3863  N   MET B 187     -22.312  -0.870  -7.391  1.00 95.81           N  
ATOM   3864  CA  MET B 187     -22.266   0.237  -6.438  1.00 95.81           C  
ATOM   3865  C   MET B 187     -22.578   1.561  -7.125  1.00 95.81           C  
ATOM   3866  CB  MET B 187     -20.875   0.308  -5.773  1.00 95.81           C  
ATOM   3867  O   MET B 187     -22.594   2.611  -6.484  1.00 95.81           O  
ATOM   3868  CG  MET B 187     -20.594  -0.853  -4.836  1.00 95.81           C  
ATOM   3869  SD  MET B 187     -18.906  -0.782  -4.133  1.00 95.81           S  
ATOM   3870  CE  MET B 187     -19.078   0.622  -2.998  1.00 95.81           C  
ATOM   3871  N   GLY B 188     -22.703   1.544  -8.359  1.00 95.00           N  
ATOM   3872  CA  GLY B 188     -23.016   2.752  -9.109  1.00 95.00           C  
ATOM   3873  C   GLY B 188     -21.797   3.602  -9.398  1.00 95.00           C  
ATOM   3874  O   GLY B 188     -21.906   4.812  -9.609  1.00 95.00           O  
ATOM   3875  N   ARG B 189     -20.625   3.041  -9.250  1.00 95.56           N  
ATOM   3876  CA  ARG B 189     -19.391   3.742  -9.555  1.00 95.56           C  
ATOM   3877  C   ARG B 189     -18.984   3.541 -11.008  1.00 95.56           C  
ATOM   3878  CB  ARG B 189     -18.266   3.268  -8.633  1.00 95.56           C  
ATOM   3879  O   ARG B 189     -18.359   2.531 -11.352  1.00 95.56           O  
ATOM   3880  CG  ARG B 189     -18.625   3.283  -7.152  1.00 95.56           C  
ATOM   3881  CD  ARG B 189     -18.938   4.691  -6.664  1.00 95.56           C  
ATOM   3882  NE  ARG B 189     -19.250   4.711  -5.234  1.00 95.56           N  
ATOM   3883  NH1 ARG B 189     -19.734   6.965  -5.164  1.00 95.56           N  
ATOM   3884  NH2 ARG B 189     -19.875   5.695  -3.258  1.00 95.56           N  
ATOM   3885  CZ  ARG B 189     -19.609   5.789  -4.555  1.00 95.56           C  
ATOM   3886  N   MET B 190     -19.188   4.500 -11.828  1.00 95.38           N  
ATOM   3887  CA  MET B 190     -19.094   4.328 -13.281  1.00 95.38           C  
ATOM   3888  C   MET B 190     -17.703   4.680 -13.789  1.00 95.38           C  
ATOM   3889  CB  MET B 190     -20.141   5.188 -13.984  1.00 95.38           C  
ATOM   3890  O   MET B 190     -17.375   4.430 -14.945  1.00 95.38           O  
ATOM   3891  CG  MET B 190     -21.578   4.824 -13.633  1.00 95.38           C  
ATOM   3892  SD  MET B 190     -21.953   3.061 -13.961  1.00 95.38           S  
ATOM   3893  CE  MET B 190     -21.969   3.070 -15.781  1.00 95.38           C  
ATOM   3894  N   ARG B 191     -16.828   5.207 -12.930  1.00 96.75           N  
ATOM   3895  CA  ARG B 191     -15.453   5.562 -13.281  1.00 96.75           C  
ATOM   3896  C   ARG B 191     -14.453   4.711 -12.508  1.00 96.75           C  
ATOM   3897  CB  ARG B 191     -15.195   7.047 -13.016  1.00 96.75           C  
ATOM   3898  O   ARG B 191     -14.328   4.840 -11.289  1.00 96.75           O  
ATOM   3899  CG  ARG B 191     -16.062   7.980 -13.844  1.00 96.75           C  
ATOM   3900  CD  ARG B 191     -15.742   9.445 -13.562  1.00 96.75           C  
ATOM   3901  NE  ARG B 191     -16.875  10.141 -12.961  1.00 96.75           N  
ATOM   3902  NH1 ARG B 191     -15.672  12.008 -12.336  1.00 96.75           N  
ATOM   3903  NH2 ARG B 191     -17.906  11.883 -11.883  1.00 96.75           N  
ATOM   3904  CZ  ARG B 191     -16.812  11.344 -12.398  1.00 96.75           C  
ATOM   3905  N   VAL B 192     -13.773   3.902 -13.234  1.00 97.62           N  
ATOM   3906  CA  VAL B 192     -12.789   3.012 -12.625  1.00 97.62           C  
ATOM   3907  C   VAL B 192     -11.383   3.572 -12.828  1.00 97.62           C  
ATOM   3908  CB  VAL B 192     -12.883   1.582 -13.203  1.00 97.62           C  
ATOM   3909  O   VAL B 192     -11.039   4.008 -13.922  1.00 97.62           O  
ATOM   3910  CG1 VAL B 192     -11.719   0.724 -12.711  1.00 97.62           C  
ATOM   3911  CG2 VAL B 192     -14.219   0.940 -12.828  1.00 97.62           C  
ATOM   3912  N   VAL B 193     -10.664   3.598 -11.750  1.00 96.62           N  
ATOM   3913  CA  VAL B 193      -9.266   4.004 -11.789  1.00 96.62           C  
ATOM   3914  C   VAL B 193      -8.375   2.844 -11.344  1.00 96.62           C  
ATOM   3915  CB  VAL B 193      -9.008   5.242 -10.898  1.00 96.62           C  
ATOM   3916  O   VAL B 193      -8.711   2.121 -10.406  1.00 96.62           O  
ATOM   3917  CG1 VAL B 193      -7.535   5.633 -10.922  1.00 96.62           C  
ATOM   3918  CG2 VAL B 193      -9.883   6.410 -11.344  1.00 96.62           C  
ATOM   3919  N   ALA B 194      -7.254   2.621 -12.023  1.00 96.88           N  
ATOM   3920  CA  ALA B 194      -6.309   1.560 -11.680  1.00 96.88           C  
ATOM   3921  C   ALA B 194      -4.871   2.000 -11.938  1.00 96.88           C  
ATOM   3922  CB  ALA B 194      -6.625   0.294 -12.477  1.00 96.88           C  
ATOM   3923  O   ALA B 194      -4.637   3.021 -12.586  1.00 96.88           O  
ATOM   3924  N   ALA B 195      -3.963   1.324 -11.273  1.00 95.06           N  
ATOM   3925  CA  ALA B 195      -2.531   1.446 -11.539  1.00 95.06           C  
ATOM   3926  C   ALA B 195      -1.949   0.122 -12.023  1.00 95.06           C  
ATOM   3927  CB  ALA B 195      -1.799   1.919 -10.289  1.00 95.06           C  
ATOM   3928  O   ALA B 195      -2.414  -0.950 -11.633  1.00 95.06           O  
ATOM   3929  N   THR B 196      -0.931   0.288 -12.953  1.00 92.88           N  
ATOM   3930  CA  THR B 196      -0.322  -0.938 -13.453  1.00 92.88           C  
ATOM   3931  C   THR B 196       1.167  -0.731 -13.719  1.00 92.88           C  
ATOM   3932  CB  THR B 196      -1.015  -1.416 -14.742  1.00 92.88           C  
ATOM   3933  O   THR B 196       1.607   0.391 -13.977  1.00 92.88           O  
ATOM   3934  CG2 THR B 196      -0.709  -0.484 -15.914  1.00 92.88           C  
ATOM   3935  OG1 THR B 196      -0.553  -2.734 -15.070  1.00 92.88           O  
ATOM   3936  N   GLY B 197       1.883  -1.799 -13.516  1.00 88.94           N  
ATOM   3937  CA  GLY B 197       3.289  -1.829 -13.883  1.00 88.94           C  
ATOM   3938  C   GLY B 197       3.533  -2.455 -15.242  1.00 88.94           C  
ATOM   3939  O   GLY B 197       3.561  -1.755 -16.266  1.00 88.94           O  
ATOM   3940  N   ALA B 198       3.428  -3.820 -15.211  1.00 85.06           N  
ATOM   3941  CA  ALA B 198       3.691  -4.578 -16.438  1.00 85.06           C  
ATOM   3942  C   ALA B 198       2.566  -4.391 -17.453  1.00 85.06           C  
ATOM   3943  CB  ALA B 198       3.871  -6.059 -16.109  1.00 85.06           C  
ATOM   3944  O   ALA B 198       2.693  -4.797 -18.609  1.00 85.06           O  
ATOM   3945  N   GLY B 199       1.596  -3.898 -17.031  1.00 90.38           N  
ATOM   3946  CA  GLY B 199       0.513  -3.607 -17.969  1.00 90.38           C  
ATOM   3947  C   GLY B 199      -0.600  -4.637 -17.922  1.00 90.38           C  
ATOM   3948  O   GLY B 199      -1.720  -4.367 -18.359  1.00 90.38           O  
ATOM   3949  N   GLN B 200      -0.379  -5.797 -17.375  1.00 92.75           N  
ATOM   3950  CA  GLN B 200      -1.355  -6.883 -17.406  1.00 92.75           C  
ATOM   3951  C   GLN B 200      -2.605  -6.520 -16.609  1.00 92.75           C  
ATOM   3952  CB  GLN B 200      -0.744  -8.172 -16.875  1.00 92.75           C  
ATOM   3953  O   GLN B 200      -3.727  -6.781 -17.047  1.00 92.75           O  
ATOM   3954  CG  GLN B 200       0.351  -8.750 -17.750  1.00 92.75           C  
ATOM   3955  CD  GLN B 200      -0.191  -9.367 -19.031  1.00 92.75           C  
ATOM   3956  NE2 GLN B 200       0.447 -10.438 -19.500  1.00 92.75           N  
ATOM   3957  OE1 GLN B 200      -1.177  -8.883 -19.594  1.00 92.75           O  
ATOM   3958  N   HIS B 201      -2.430  -5.926 -15.492  1.00 95.56           N  
ATOM   3959  CA  HIS B 201      -3.584  -5.496 -14.711  1.00 95.56           C  
ATOM   3960  C   HIS B 201      -4.352  -4.391 -15.430  1.00 95.56           C  
ATOM   3961  CB  HIS B 201      -3.143  -5.016 -13.328  1.00 95.56           C  
ATOM   3962  O   HIS B 201      -5.586  -4.387 -15.430  1.00 95.56           O  
ATOM   3963  CG  HIS B 201      -4.273  -4.543 -12.469  1.00 95.56           C  
ATOM   3964  CD2 HIS B 201      -4.523  -3.336 -11.914  1.00 95.56           C  
ATOM   3965  ND1 HIS B 201      -5.316  -5.363 -12.094  1.00 95.56           N  
ATOM   3966  CE1 HIS B 201      -6.160  -4.680 -11.344  1.00 95.56           C  
ATOM   3967  NE2 HIS B 201      -5.699  -3.445 -11.219  1.00 95.56           N  
ATOM   3968  N   GLY B 202      -3.605  -3.477 -16.047  1.00 96.31           N  
ATOM   3969  CA  GLY B 202      -4.250  -2.432 -16.828  1.00 96.31           C  
ATOM   3970  C   GLY B 202      -5.105  -2.971 -17.969  1.00 96.31           C  
ATOM   3971  O   GLY B 202      -6.250  -2.551 -18.141  1.00 96.31           O  
ATOM   3972  N   VAL B 203      -4.566  -3.928 -18.672  1.00 96.62           N  
ATOM   3973  CA  VAL B 203      -5.293  -4.547 -19.766  1.00 96.62           C  
ATOM   3974  C   VAL B 203      -6.523  -5.273 -19.234  1.00 96.62           C  
ATOM   3975  CB  VAL B 203      -4.395  -5.523 -20.562  1.00 96.62           C  
ATOM   3976  O   VAL B 203      -7.613  -5.152 -19.797  1.00 96.62           O  
ATOM   3977  CG1 VAL B 203      -5.230  -6.344 -21.547  1.00 96.62           C  
ATOM   3978  CG2 VAL B 203      -3.297  -4.758 -21.297  1.00 96.62           C  
ATOM   3979  N   ALA B 204      -6.332  -5.992 -18.172  1.00 97.88           N  
ATOM   3980  CA  ALA B 204      -7.449  -6.707 -17.562  1.00 97.88           C  
ATOM   3981  C   ALA B 204      -8.547  -5.742 -17.125  1.00 97.88           C  
ATOM   3982  CB  ALA B 204      -6.969  -7.531 -16.375  1.00 97.88           C  
ATOM   3983  O   ALA B 204      -9.734  -5.977 -17.391  1.00 97.88           O  
ATOM   3984  N   THR B 205      -8.164  -4.660 -16.500  1.00 98.12           N  
ATOM   3985  CA  THR B 205      -9.117  -3.664 -16.016  1.00 98.12           C  
ATOM   3986  C   THR B 205      -9.828  -2.994 -17.188  1.00 98.12           C  
ATOM   3987  CB  THR B 205      -8.422  -2.596 -15.156  1.00 98.12           C  
ATOM   3988  O   THR B 205     -11.055  -2.859 -17.172  1.00 98.12           O  
ATOM   3989  CG2 THR B 205      -9.422  -1.562 -14.648  1.00 98.12           C  
ATOM   3990  OG1 THR B 205      -7.793  -3.229 -14.031  1.00 98.12           O  
ATOM   3991  N   ALA B 206      -9.062  -2.666 -18.156  1.00 98.31           N  
ATOM   3992  CA  ALA B 206      -9.641  -2.045 -19.344  1.00 98.31           C  
ATOM   3993  C   ALA B 206     -10.625  -2.988 -20.031  1.00 98.31           C  
ATOM   3994  CB  ALA B 206      -8.547  -1.625 -20.328  1.00 98.31           C  
ATOM   3995  O   ALA B 206     -11.703  -2.566 -20.469  1.00 98.31           O  
ATOM   3996  N   SER B 207     -10.258  -4.211 -20.141  1.00 98.25           N  
ATOM   3997  CA  SER B 207     -11.125  -5.215 -20.734  1.00 98.25           C  
ATOM   3998  C   SER B 207     -12.430  -5.348 -19.969  1.00 98.25           C  
ATOM   3999  CB  SER B 207     -10.422  -6.570 -20.797  1.00 98.25           C  
ATOM   4000  O   SER B 207     -13.516  -5.328 -20.562  1.00 98.25           O  
ATOM   4001  OG  SER B 207      -9.281  -6.508 -21.641  1.00 98.25           O  
ATOM   4002  N   ALA B 208     -12.352  -5.473 -18.672  1.00 98.44           N  
ATOM   4003  CA  ALA B 208     -13.539  -5.613 -17.828  1.00 98.44           C  
ATOM   4004  C   ALA B 208     -14.430  -4.379 -17.922  1.00 98.44           C  
ATOM   4005  CB  ALA B 208     -13.133  -5.863 -16.375  1.00 98.44           C  
ATOM   4006  O   ALA B 208     -15.648  -4.496 -18.031  1.00 98.44           O  
ATOM   4007  N   CYS B 209     -13.797  -3.230 -17.938  1.00 98.31           N  
ATOM   4008  CA  CYS B 209     -14.555  -1.986 -18.031  1.00 98.31           C  
ATOM   4009  C   CYS B 209     -15.266  -1.877 -19.375  1.00 98.31           C  
ATOM   4010  CB  CYS B 209     -13.633  -0.783 -17.828  1.00 98.31           C  
ATOM   4011  O   CYS B 209     -16.422  -1.478 -19.438  1.00 98.31           O  
ATOM   4012  SG  CYS B 209     -13.086  -0.566 -16.125  1.00 98.31           S  
ATOM   4013  N   ALA B 210     -14.578  -2.223 -20.406  1.00 98.00           N  
ATOM   4014  CA  ALA B 210     -15.188  -2.207 -21.734  1.00 98.00           C  
ATOM   4015  C   ALA B 210     -16.391  -3.135 -21.797  1.00 98.00           C  
ATOM   4016  CB  ALA B 210     -14.164  -2.605 -22.797  1.00 98.00           C  
ATOM   4017  O   ALA B 210     -17.453  -2.748 -22.297  1.00 98.00           O  
ATOM   4018  N   GLN B 211     -16.250  -4.266 -21.266  1.00 97.56           N  
ATOM   4019  CA  GLN B 211     -17.328  -5.258 -21.281  1.00 97.56           C  
ATOM   4020  C   GLN B 211     -18.531  -4.770 -20.484  1.00 97.56           C  
ATOM   4021  CB  GLN B 211     -16.828  -6.590 -20.719  1.00 97.56           C  
ATOM   4022  O   GLN B 211     -19.672  -5.043 -20.859  1.00 97.56           O  
ATOM   4023  CG  GLN B 211     -17.859  -7.707 -20.781  1.00 97.56           C  
ATOM   4024  CD  GLN B 211     -17.922  -8.516 -19.500  1.00 97.56           C  
ATOM   4025  NE2 GLN B 211     -18.891  -9.438 -19.438  1.00 97.56           N  
ATOM   4026  OE1 GLN B 211     -17.141  -8.312 -18.578  1.00 97.56           O  
ATOM   4027  N   LEU B 212     -18.297  -4.020 -19.453  1.00 97.69           N  
ATOM   4028  CA  LEU B 212     -19.375  -3.662 -18.547  1.00 97.69           C  
ATOM   4029  C   LEU B 212     -19.812  -2.215 -18.750  1.00 97.69           C  
ATOM   4030  CB  LEU B 212     -18.953  -3.873 -17.094  1.00 97.69           C  
ATOM   4031  O   LEU B 212     -20.672  -1.704 -18.031  1.00 97.69           O  
ATOM   4032  CG  LEU B 212     -18.781  -5.324 -16.641  1.00 97.69           C  
ATOM   4033  CD1 LEU B 212     -18.156  -5.375 -15.250  1.00 97.69           C  
ATOM   4034  CD2 LEU B 212     -20.125  -6.047 -16.641  1.00 97.69           C  
ATOM   4035  N   GLY B 213     -19.219  -1.519 -19.703  1.00 97.38           N  
ATOM   4036  CA  GLY B 213     -19.609  -0.157 -20.016  1.00 97.38           C  
ATOM   4037  C   GLY B 213     -19.172   0.855 -18.984  1.00 97.38           C  
ATOM   4038  O   GLY B 213     -19.906   1.791 -18.656  1.00 97.38           O  
ATOM   4039  N   LEU B 214     -18.031   0.667 -18.391  1.00 97.75           N  
ATOM   4040  CA  LEU B 214     -17.484   1.583 -17.406  1.00 97.75           C  
ATOM   4041  C   LEU B 214     -16.344   2.412 -18.000  1.00 97.75           C  
ATOM   4042  CB  LEU B 214     -16.969   0.810 -16.188  1.00 97.75           C  
ATOM   4043  O   LEU B 214     -15.680   1.967 -18.938  1.00 97.75           O  
ATOM   4044  CG  LEU B 214     -17.984  -0.079 -15.469  1.00 97.75           C  
ATOM   4045  CD1 LEU B 214     -17.297  -0.952 -14.430  1.00 97.75           C  
ATOM   4046  CD2 LEU B 214     -19.078   0.769 -14.820  1.00 97.75           C  
ATOM   4047  N   GLU B 215     -16.188   3.598 -17.516  1.00 97.50           N  
ATOM   4048  CA  GLU B 215     -15.008   4.379 -17.859  1.00 97.50           C  
ATOM   4049  C   GLU B 215     -13.766   3.861 -17.125  1.00 97.50           C  
ATOM   4050  CB  GLU B 215     -15.227   5.859 -17.531  1.00 97.50           C  
ATOM   4051  O   GLU B 215     -13.852   3.430 -15.977  1.00 97.50           O  
ATOM   4052  CG  GLU B 215     -16.312   6.516 -18.359  1.00 97.50           C  
ATOM   4053  CD  GLU B 215     -16.609   7.953 -17.953  1.00 97.50           C  
ATOM   4054  OE1 GLU B 215     -17.656   8.500 -18.344  1.00 97.50           O  
ATOM   4055  OE2 GLU B 215     -15.766   8.539 -17.234  1.00 97.50           O  
ATOM   4056  N   CYS B 216     -12.656   3.895 -17.875  1.00 97.69           N  
ATOM   4057  CA  CYS B 216     -11.445   3.326 -17.297  1.00 97.69           C  
ATOM   4058  C   CYS B 216     -10.266   4.281 -17.453  1.00 97.69           C  
ATOM   4059  CB  CYS B 216     -11.117   1.985 -17.953  1.00 97.69           C  
ATOM   4060  O   CYS B 216      -9.953   4.715 -18.562  1.00 97.69           O  
ATOM   4061  SG  CYS B 216      -9.672   1.162 -17.234  1.00 97.69           S  
ATOM   4062  N   THR B 217      -9.648   4.672 -16.312  1.00 97.56           N  
ATOM   4063  CA  THR B 217      -8.398   5.414 -16.281  1.00 97.56           C  
ATOM   4064  C   THR B 217      -7.293   4.590 -15.617  1.00 97.56           C  
ATOM   4065  CB  THR B 217      -8.555   6.754 -15.539  1.00 97.56           C  
ATOM   4066  O   THR B 217      -7.453   4.121 -14.492  1.00 97.56           O  
ATOM   4067  CG2 THR B 217      -7.258   7.551 -15.555  1.00 97.56           C  
ATOM   4068  OG1 THR B 217      -9.586   7.523 -16.172  1.00 97.56           O  
ATOM   4069  N   VAL B 218      -6.184   4.406 -16.312  1.00 97.38           N  
ATOM   4070  CA  VAL B 218      -5.086   3.600 -15.789  1.00 97.38           C  
ATOM   4071  C   VAL B 218      -3.836   4.465 -15.641  1.00 97.38           C  
ATOM   4072  CB  VAL B 218      -4.789   2.389 -16.703  1.00 97.38           C  
ATOM   4073  O   VAL B 218      -3.418   5.133 -16.594  1.00 97.38           O  
ATOM   4074  CG1 VAL B 218      -3.633   1.561 -16.141  1.00 97.38           C  
ATOM   4075  CG2 VAL B 218      -6.039   1.526 -16.875  1.00 97.38           C  
ATOM   4076  N   PHE B 219      -3.303   4.461 -14.461  1.00 95.00           N  
ATOM   4077  CA  PHE B 219      -2.035   5.129 -14.188  1.00 95.00           C  
ATOM   4078  C   PHE B 219      -0.865   4.172 -14.383  1.00 95.00           C  
ATOM   4079  CB  PHE B 219      -2.016   5.695 -12.766  1.00 95.00           C  
ATOM   4080  O   PHE B 219      -0.905   3.031 -13.922  1.00 95.00           O  
ATOM   4081  CG  PHE B 219      -2.943   6.863 -12.562  1.00 95.00           C  
ATOM   4082  CD1 PHE B 219      -2.461   8.164 -12.602  1.00 95.00           C  
ATOM   4083  CD2 PHE B 219      -4.297   6.660 -12.336  1.00 95.00           C  
ATOM   4084  CE1 PHE B 219      -3.318   9.250 -12.414  1.00 95.00           C  
ATOM   4085  CE2 PHE B 219      -5.160   7.734 -12.156  1.00 95.00           C  
ATOM   4086  CZ  PHE B 219      -4.668   9.031 -12.188  1.00 95.00           C  
ATOM   4087  N   MET B 220       0.137   4.625 -15.047  1.00 94.56           N  
ATOM   4088  CA  MET B 220       1.314   3.805 -15.312  1.00 94.56           C  
ATOM   4089  C   MET B 220       2.580   4.652 -15.320  1.00 94.56           C  
ATOM   4090  CB  MET B 220       1.171   3.072 -16.641  1.00 94.56           C  
ATOM   4091  O   MET B 220       2.568   5.793 -15.789  1.00 94.56           O  
ATOM   4092  CG  MET B 220       2.193   1.968 -16.859  1.00 94.56           C  
ATOM   4093  SD  MET B 220       1.869   0.982 -18.375  1.00 94.56           S  
ATOM   4094  CE  MET B 220       3.150  -0.291 -18.203  1.00 94.56           C  
ATOM   4095  N   GLY B 221       3.631   4.109 -14.750  1.00 92.06           N  
ATOM   4096  CA  GLY B 221       4.902   4.816 -14.773  1.00 92.06           C  
ATOM   4097  C   GLY B 221       5.488   4.949 -16.172  1.00 92.06           C  
ATOM   4098  O   GLY B 221       5.371   4.035 -16.984  1.00 92.06           O  
ATOM   4099  N   ASN B 222       6.180   6.051 -16.375  1.00 92.75           N  
ATOM   4100  CA  ASN B 222       6.773   6.262 -17.688  1.00 92.75           C  
ATOM   4101  C   ASN B 222       7.863   5.238 -17.984  1.00 92.75           C  
ATOM   4102  CB  ASN B 222       7.332   7.680 -17.812  1.00 92.75           C  
ATOM   4103  O   ASN B 222       7.992   4.766 -19.109  1.00 92.75           O  
ATOM   4104  CG  ASN B 222       8.398   7.973 -16.766  1.00 92.75           C  
ATOM   4105  ND2 ASN B 222       9.023   9.141 -16.875  1.00 92.75           N  
ATOM   4106  OD1 ASN B 222       8.664   7.156 -15.891  1.00 92.75           O  
ATOM   4107  N   VAL B 223       8.617   4.832 -16.984  1.00 88.69           N  
ATOM   4108  CA  VAL B 223       9.641   3.805 -17.141  1.00 88.69           C  
ATOM   4109  C   VAL B 223       8.992   2.486 -17.562  1.00 88.69           C  
ATOM   4110  CB  VAL B 223      10.445   3.607 -15.836  1.00 88.69           C  
ATOM   4111  O   VAL B 223       9.492   1.807 -18.469  1.00 88.69           O  
ATOM   4112  CG1 VAL B 223      11.422   2.439 -15.977  1.00 88.69           C  
ATOM   4113  CG2 VAL B 223      11.188   4.891 -15.477  1.00 88.69           C  
ATOM   4114  N   ASP B 224       7.883   2.178 -17.016  1.00 88.06           N  
ATOM   4115  CA  ASP B 224       7.180   0.935 -17.328  1.00 88.06           C  
ATOM   4116  C   ASP B 224       6.539   0.996 -18.703  1.00 88.06           C  
ATOM   4117  CB  ASP B 224       6.117   0.641 -16.266  1.00 88.06           C  
ATOM   4118  O   ASP B 224       6.473  -0.013 -19.406  1.00 88.06           O  
ATOM   4119  CG  ASP B 224       6.707   0.378 -14.891  1.00 88.06           C  
ATOM   4120  OD1 ASP B 224       7.844  -0.138 -14.805  1.00 88.06           O  
ATOM   4121  OD2 ASP B 224       6.031   0.688 -13.883  1.00 88.06           O  
ATOM   4122  N   MET B 225       6.082   2.176 -19.062  1.00 89.94           N  
ATOM   4123  CA  MET B 225       5.484   2.348 -20.391  1.00 89.94           C  
ATOM   4124  C   MET B 225       6.504   2.072 -21.484  1.00 89.94           C  
ATOM   4125  CB  MET B 225       4.918   3.762 -20.531  1.00 89.94           C  
ATOM   4126  O   MET B 225       6.168   1.481 -22.516  1.00 89.94           O  
ATOM   4127  CG  MET B 225       3.654   4.008 -19.734  1.00 89.94           C  
ATOM   4128  SD  MET B 225       3.062   5.738 -19.859  1.00 89.94           S  
ATOM   4129  CE  MET B 225       2.549   5.773 -21.594  1.00 89.94           C  
ATOM   4130  N   GLU B 226       7.730   2.496 -21.250  1.00 87.94           N  
ATOM   4131  CA  GLU B 226       8.789   2.254 -22.219  1.00 87.94           C  
ATOM   4132  C   GLU B 226       9.117   0.765 -22.328  1.00 87.94           C  
ATOM   4133  CB  GLU B 226      10.055   3.041 -21.859  1.00 87.94           C  
ATOM   4134  O   GLU B 226       9.359   0.251 -23.422  1.00 87.94           O  
ATOM   4135  CG  GLU B 226       9.938   4.535 -22.109  1.00 87.94           C  
ATOM   4136  CD  GLU B 226      11.180   5.312 -21.703  1.00 87.94           C  
ATOM   4137  OE1 GLU B 226      11.164   6.562 -21.766  1.00 87.94           O  
ATOM   4138  OE2 GLU B 226      12.172   4.664 -21.297  1.00 87.94           O  
ATOM   4139  N   ARG B 227       8.992   0.110 -21.250  1.00 83.94           N  
ATOM   4140  CA  ARG B 227       9.344  -1.304 -21.188  1.00 83.94           C  
ATOM   4141  C   ARG B 227       8.219  -2.174 -21.734  1.00 83.94           C  
ATOM   4142  CB  ARG B 227       9.688  -1.722 -19.766  1.00 83.94           C  
ATOM   4143  O   ARG B 227       8.461  -3.285 -22.219  1.00 83.94           O  
ATOM   4144  CG  ARG B 227      10.992  -1.149 -19.250  1.00 83.94           C  
ATOM   4145  CD  ARG B 227      11.281  -1.589 -17.812  1.00 83.94           C  
ATOM   4146  NE  ARG B 227      12.602  -1.159 -17.375  1.00 83.94           N  
ATOM   4147  NH1 ARG B 227      12.453  -2.145 -15.281  1.00 83.94           N  
ATOM   4148  NH2 ARG B 227      14.344  -0.991 -15.875  1.00 83.94           N  
ATOM   4149  CZ  ARG B 227      13.125  -1.433 -16.172  1.00 83.94           C  
ATOM   4150  N   GLN B 228       6.945  -1.709 -21.609  1.00 86.81           N  
ATOM   4151  CA  GLN B 228       5.777  -2.508 -21.969  1.00 86.81           C  
ATOM   4152  C   GLN B 228       4.871  -1.754 -22.938  1.00 86.81           C  
ATOM   4153  CB  GLN B 228       4.992  -2.902 -20.719  1.00 86.81           C  
ATOM   4154  O   GLN B 228       3.676  -1.604 -22.688  1.00 86.81           O  
ATOM   4155  CG  GLN B 228       5.793  -3.738 -19.719  1.00 86.81           C  
ATOM   4156  CD  GLN B 228       5.918  -5.188 -20.141  1.00 86.81           C  
ATOM   4157  NE2 GLN B 228       6.824  -5.918 -19.516  1.00 86.81           N  
ATOM   4158  OE1 GLN B 228       5.203  -5.652 -21.047  1.00 86.81           O  
ATOM   4159  N   PRO B 229       5.371  -1.435 -24.141  1.00 87.25           N  
ATOM   4160  CA  PRO B 229       4.598  -0.597 -25.047  1.00 87.25           C  
ATOM   4161  C   PRO B 229       3.367  -1.312 -25.609  1.00 87.25           C  
ATOM   4162  CB  PRO B 229       5.598  -0.282 -26.172  1.00 87.25           C  
ATOM   4163  O   PRO B 229       2.340  -0.677 -25.859  1.00 87.25           O  
ATOM   4164  CG  PRO B 229       6.594  -1.393 -26.109  1.00 87.25           C  
ATOM   4165  CD  PRO B 229       6.723  -1.847 -24.688  1.00 87.25           C  
ATOM   4166  N   SER B 230       3.443  -2.619 -25.781  1.00 88.50           N  
ATOM   4167  CA  SER B 230       2.320  -3.365 -26.344  1.00 88.50           C  
ATOM   4168  C   SER B 230       1.101  -3.293 -25.438  1.00 88.50           C  
ATOM   4169  CB  SER B 230       2.709  -4.824 -26.578  1.00 88.50           C  
ATOM   4170  O   SER B 230      -0.020  -3.088 -25.906  1.00 88.50           O  
ATOM   4171  OG  SER B 230       3.193  -5.414 -25.391  1.00 88.50           O  
ATOM   4172  N   ASN B 231       1.265  -3.408 -24.156  1.00 90.12           N  
ATOM   4173  CA  ASN B 231       0.147  -3.338 -23.219  1.00 90.12           C  
ATOM   4174  C   ASN B 231      -0.444  -1.933 -23.156  1.00 90.12           C  
ATOM   4175  CB  ASN B 231       0.583  -3.793 -21.828  1.00 90.12           C  
ATOM   4176  O   ASN B 231      -1.655  -1.771 -22.984  1.00 90.12           O  
ATOM   4177  CG  ASN B 231       0.631  -5.305 -21.688  1.00 90.12           C  
ATOM   4178  ND2 ASN B 231       1.345  -5.789 -20.688  1.00 90.12           N  
ATOM   4179  OD1 ASN B 231       0.031  -6.027 -22.484  1.00 90.12           O  
ATOM   4180  N   VAL B 232       0.370  -0.933 -23.328  1.00 92.25           N  
ATOM   4181  CA  VAL B 232      -0.113   0.443 -23.375  1.00 92.25           C  
ATOM   4182  C   VAL B 232      -1.067   0.618 -24.547  1.00 92.25           C  
ATOM   4183  CB  VAL B 232       1.054   1.451 -23.469  1.00 92.25           C  
ATOM   4184  O   VAL B 232      -2.160   1.170 -24.391  1.00 92.25           O  
ATOM   4185  CG1 VAL B 232       0.524   2.873 -23.656  1.00 92.25           C  
ATOM   4186  CG2 VAL B 232       1.945   1.366 -22.234  1.00 92.25           C  
ATOM   4187  N   LEU B 233      -0.594   0.095 -25.656  1.00 92.81           N  
ATOM   4188  CA  LEU B 233      -1.419   0.176 -26.844  1.00 92.81           C  
ATOM   4189  C   LEU B 233      -2.729  -0.584 -26.656  1.00 92.81           C  
ATOM   4190  CB  LEU B 233      -0.663  -0.380 -28.062  1.00 92.81           C  
ATOM   4191  O   LEU B 233      -3.797  -0.085 -27.016  1.00 92.81           O  
ATOM   4192  CG  LEU B 233      -1.417  -0.375 -29.391  1.00 92.81           C  
ATOM   4193  CD1 LEU B 233      -1.789   1.051 -29.781  1.00 92.81           C  
ATOM   4194  CD2 LEU B 233      -0.580  -1.034 -30.484  1.00 92.81           C  
ATOM   4195  N   LEU B 234      -2.674  -1.746 -26.094  1.00 93.25           N  
ATOM   4196  CA  LEU B 234      -3.871  -2.551 -25.875  1.00 93.25           C  
ATOM   4197  C   LEU B 234      -4.855  -1.821 -24.953  1.00 93.25           C  
ATOM   4198  CB  LEU B 234      -3.502  -3.904 -25.250  1.00 93.25           C  
ATOM   4199  O   LEU B 234      -6.055  -1.777 -25.250  1.00 93.25           O  
ATOM   4200  CG  LEU B 234      -2.865  -4.926 -26.203  1.00 93.25           C  
ATOM   4201  CD1 LEU B 234      -2.391  -6.145 -25.422  1.00 93.25           C  
ATOM   4202  CD2 LEU B 234      -3.850  -5.328 -27.297  1.00 93.25           C  
ATOM   4203  N   MET B 235      -4.391  -1.249 -23.938  1.00 95.81           N  
ATOM   4204  CA  MET B 235      -5.258  -0.506 -23.031  1.00 95.81           C  
ATOM   4205  C   MET B 235      -5.965   0.632 -23.766  1.00 95.81           C  
ATOM   4206  CB  MET B 235      -4.457   0.047 -21.859  1.00 95.81           C  
ATOM   4207  O   MET B 235      -7.172   0.820 -23.609  1.00 95.81           O  
ATOM   4208  CG  MET B 235      -4.043  -1.011 -20.844  1.00 95.81           C  
ATOM   4209  SD  MET B 235      -3.240  -0.289 -19.359  1.00 95.81           S  
ATOM   4210  CE  MET B 235      -1.568  -0.005 -20.016  1.00 95.81           C  
ATOM   4211  N   LYS B 236      -5.266   1.308 -24.609  1.00 96.12           N  
ATOM   4212  CA  LYS B 236      -5.848   2.414 -25.359  1.00 96.12           C  
ATOM   4213  C   LYS B 236      -6.938   1.921 -26.312  1.00 96.12           C  
ATOM   4214  CB  LYS B 236      -4.770   3.162 -26.141  1.00 96.12           C  
ATOM   4215  O   LYS B 236      -8.016   2.514 -26.391  1.00 96.12           O  
ATOM   4216  CG  LYS B 236      -3.832   3.988 -25.281  1.00 96.12           C  
ATOM   4217  CD  LYS B 236      -2.783   4.711 -26.109  1.00 96.12           C  
ATOM   4218  CE  LYS B 236      -1.845   5.535 -25.250  1.00 96.12           C  
ATOM   4219  NZ  LYS B 236      -0.778   6.195 -26.047  1.00 96.12           N  
ATOM   4220  N   ILE B 237      -6.656   0.802 -27.000  1.00 96.75           N  
ATOM   4221  CA  ILE B 237      -7.613   0.254 -27.969  1.00 96.75           C  
ATOM   4222  C   ILE B 237      -8.859  -0.232 -27.219  1.00 96.75           C  
ATOM   4223  CB  ILE B 237      -6.992  -0.897 -28.781  1.00 96.75           C  
ATOM   4224  O   ILE B 237      -9.977  -0.121 -27.734  1.00 96.75           O  
ATOM   4225  CG1 ILE B 237      -5.918  -0.356 -29.734  1.00 96.75           C  
ATOM   4226  CG2 ILE B 237      -8.078  -1.655 -29.562  1.00 96.75           C  
ATOM   4227  CD1 ILE B 237      -5.094  -1.438 -30.422  1.00 96.75           C  
ATOM   4228  N   LEU B 238      -8.680  -0.622 -26.000  1.00 97.12           N  
ATOM   4229  CA  LEU B 238      -9.789  -1.105 -25.188  1.00 97.12           C  
ATOM   4230  C   LEU B 238     -10.602   0.059 -24.625  1.00 97.12           C  
ATOM   4231  CB  LEU B 238      -9.281  -1.984 -24.047  1.00 97.12           C  
ATOM   4232  O   LEU B 238     -11.641  -0.149 -24.000  1.00 97.12           O  
ATOM   4233  CG  LEU B 238      -8.797  -3.383 -24.422  1.00 97.12           C  
ATOM   4234  CD1 LEU B 238      -7.977  -3.992 -23.297  1.00 97.12           C  
ATOM   4235  CD2 LEU B 238      -9.977  -4.277 -24.781  1.00 97.12           C  
ATOM   4236  N   GLY B 239     -10.062   1.317 -24.812  1.00 97.00           N  
ATOM   4237  CA  GLY B 239     -10.844   2.492 -24.453  1.00 97.00           C  
ATOM   4238  C   GLY B 239     -10.383   3.137 -23.156  1.00 97.00           C  
ATOM   4239  O   GLY B 239     -11.008   4.082 -22.672  1.00 97.00           O  
ATOM   4240  N   ALA B 240      -9.375   2.602 -22.594  1.00 97.69           N  
ATOM   4241  CA  ALA B 240      -8.891   3.178 -21.344  1.00 97.69           C  
ATOM   4242  C   ALA B 240      -8.102   4.461 -21.594  1.00 97.69           C  
ATOM   4243  CB  ALA B 240      -8.031   2.168 -20.578  1.00 97.69           C  
ATOM   4244  O   ALA B 240      -7.387   4.566 -22.594  1.00 97.69           O  
ATOM   4245  N   GLN B 241      -8.289   5.438 -20.750  1.00 97.25           N  
ATOM   4246  CA  GLN B 241      -7.387   6.586 -20.688  1.00 97.25           C  
ATOM   4247  C   GLN B 241      -6.133   6.258 -19.875  1.00 97.25           C  
ATOM   4248  CB  GLN B 241      -8.094   7.797 -20.078  1.00 97.25           C  
ATOM   4249  O   GLN B 241      -6.223   5.848 -18.719  1.00 97.25           O  
ATOM   4250  CG  GLN B 241      -7.281   9.086 -20.156  1.00 97.25           C  
ATOM   4251  CD  GLN B 241      -8.016  10.273 -19.562  1.00 97.25           C  
ATOM   4252  NE2 GLN B 241      -7.398  11.445 -19.641  1.00 97.25           N  
ATOM   4253  OE1 GLN B 241      -9.125  10.141 -19.031  1.00 97.25           O  
ATOM   4254  N   ILE B 242      -4.996   6.434 -20.484  1.00 96.38           N  
ATOM   4255  CA  ILE B 242      -3.744   6.145 -19.797  1.00 96.38           C  
ATOM   4256  C   ILE B 242      -3.107   7.445 -19.312  1.00 96.38           C  
ATOM   4257  CB  ILE B 242      -2.762   5.375 -20.703  1.00 96.38           C  
ATOM   4258  O   ILE B 242      -2.900   8.375 -20.094  1.00 96.38           O  
ATOM   4259  CG1 ILE B 242      -3.424   4.102 -21.250  1.00 96.38           C  
ATOM   4260  CG2 ILE B 242      -1.472   5.043 -19.953  1.00 96.38           C  
ATOM   4261  CD1 ILE B 242      -2.543   3.303 -22.203  1.00 96.38           C  
ATOM   4262  N   LYS B 243      -2.822   7.520 -18.031  1.00 95.19           N  
ATOM   4263  CA  LYS B 243      -2.113   8.656 -17.438  1.00 95.19           C  
ATOM   4264  C   LYS B 243      -0.691   8.266 -17.047  1.00 95.19           C  
ATOM   4265  CB  LYS B 243      -2.869   9.180 -16.219  1.00 95.19           C  
ATOM   4266  O   LYS B 243      -0.493   7.402 -16.188  1.00 95.19           O  
ATOM   4267  CG  LYS B 243      -4.211   9.820 -16.547  1.00 95.19           C  
ATOM   4268  CD  LYS B 243      -4.789  10.562 -15.352  1.00 95.19           C  
ATOM   4269  CE  LYS B 243      -6.082  11.281 -15.711  1.00 95.19           C  
ATOM   4270  NZ  LYS B 243      -6.664  11.992 -14.531  1.00 95.19           N  
ATOM   4271  N   SER B 244       0.200   8.945 -17.609  1.00 94.38           N  
ATOM   4272  CA  SER B 244       1.608   8.703 -17.312  1.00 94.38           C  
ATOM   4273  C   SER B 244       2.037   9.398 -16.031  1.00 94.38           C  
ATOM   4274  CB  SER B 244       2.486   9.172 -18.469  1.00 94.38           C  
ATOM   4275  O   SER B 244       1.647  10.539 -15.773  1.00 94.38           O  
ATOM   4276  OG  SER B 244       3.855   8.922 -18.203  1.00 94.38           O  
ATOM   4277  N   VAL B 245       2.768   8.695 -15.188  1.00 91.44           N  
ATOM   4278  CA  VAL B 245       3.346   9.219 -13.961  1.00 91.44           C  
ATOM   4279  C   VAL B 245       4.867   9.094 -14.008  1.00 91.44           C  
ATOM   4280  CB  VAL B 245       2.787   8.500 -12.711  1.00 91.44           C  
ATOM   4281  O   VAL B 245       5.395   8.094 -14.508  1.00 91.44           O  
ATOM   4282  CG1 VAL B 245       3.391   9.078 -11.438  1.00 91.44           C  
ATOM   4283  CG2 VAL B 245       1.264   8.594 -12.680  1.00 91.44           C  
ATOM   4284  N   GLU B 246       5.562  10.086 -13.555  1.00 88.00           N  
ATOM   4285  CA  GLU B 246       7.016   9.984 -13.469  1.00 88.00           C  
ATOM   4286  C   GLU B 246       7.438   8.906 -12.477  1.00 88.00           C  
ATOM   4287  CB  GLU B 246       7.629  11.328 -13.078  1.00 88.00           C  
ATOM   4288  O   GLU B 246       6.988   8.906 -11.328  1.00 88.00           O  
ATOM   4289  CG  GLU B 246       9.133  11.398 -13.281  1.00 88.00           C  
ATOM   4290  CD  GLU B 246       9.695  12.805 -13.102  1.00 88.00           C  
ATOM   4291  OE1 GLU B 246      10.914  13.000 -13.328  1.00 88.00           O  
ATOM   4292  OE2 GLU B 246       8.922  13.703 -12.727  1.00 88.00           O  
ATOM   4293  N   GLY B 247       8.164   7.934 -12.922  1.00 86.38           N  
ATOM   4294  CA  GLY B 247       8.625   6.863 -12.055  1.00 86.38           C  
ATOM   4295  C   GLY B 247       8.133   5.492 -12.477  1.00 86.38           C  
ATOM   4296  O   GLY B 247       8.109   5.180 -13.672  1.00 86.38           O  
ATOM   4297  N   SER B 248       7.918   4.621 -11.477  1.00 87.38           N  
ATOM   4298  CA  SER B 248       7.574   3.227 -11.734  1.00 87.38           C  
ATOM   4299  C   SER B 248       6.207   2.879 -11.156  1.00 87.38           C  
ATOM   4300  CB  SER B 248       8.633   2.299 -11.141  1.00 87.38           C  
ATOM   4301  O   SER B 248       5.375   3.764 -10.938  1.00 87.38           O  
ATOM   4302  OG  SER B 248       8.648   2.381  -9.727  1.00 87.38           O  
ATOM   4303  N   PHE B 249       5.938   1.603 -11.031  1.00 87.31           N  
ATOM   4304  CA  PHE B 249       4.648   1.080 -10.586  1.00 87.31           C  
ATOM   4305  C   PHE B 249       4.285   1.632  -9.211  1.00 87.31           C  
ATOM   4306  CB  PHE B 249       4.676  -0.451 -10.547  1.00 87.31           C  
ATOM   4307  O   PHE B 249       3.125   1.974  -8.961  1.00 87.31           O  
ATOM   4308  CG  PHE B 249       3.398  -1.066 -10.039  1.00 87.31           C  
ATOM   4309  CD1 PHE B 249       3.420  -1.992  -9.000  1.00 87.31           C  
ATOM   4310  CD2 PHE B 249       2.176  -0.720 -10.602  1.00 87.31           C  
ATOM   4311  CE1 PHE B 249       2.240  -2.562  -8.531  1.00 87.31           C  
ATOM   4312  CE2 PHE B 249       0.993  -1.286 -10.133  1.00 87.31           C  
ATOM   4313  CZ  PHE B 249       1.027  -2.209  -9.102  1.00 87.31           C  
ATOM   4314  N   LYS B 250       5.270   1.795  -8.344  1.00 82.31           N  
ATOM   4315  CA  LYS B 250       4.980   2.322  -7.012  1.00 82.31           C  
ATOM   4316  C   LYS B 250       4.430   3.744  -7.094  1.00 82.31           C  
ATOM   4317  CB  LYS B 250       6.234   2.293  -6.141  1.00 82.31           C  
ATOM   4318  O   LYS B 250       3.488   4.094  -6.379  1.00 82.31           O  
ATOM   4319  CG  LYS B 250       7.273   3.344  -6.512  1.00 82.31           C  
ATOM   4320  CD  LYS B 250       8.445   3.338  -5.539  1.00 82.31           C  
ATOM   4321  CE  LYS B 250       9.406   4.484  -5.816  1.00 82.31           C  
ATOM   4322  NZ  LYS B 250      10.211   4.836  -4.609  1.00 82.31           N  
ATOM   4323  N   ASP B 251       4.949   4.570  -7.941  1.00 85.12           N  
ATOM   4324  CA  ASP B 251       4.520   5.957  -8.102  1.00 85.12           C  
ATOM   4325  C   ASP B 251       3.137   6.031  -8.742  1.00 85.12           C  
ATOM   4326  CB  ASP B 251       5.531   6.738  -8.938  1.00 85.12           C  
ATOM   4327  O   ASP B 251       2.287   6.812  -8.312  1.00 85.12           O  
ATOM   4328  CG  ASP B 251       6.938   6.699  -8.367  1.00 85.12           C  
ATOM   4329  OD1 ASP B 251       7.137   7.156  -7.219  1.00 85.12           O  
ATOM   4330  OD2 ASP B 251       7.852   6.211  -9.062  1.00 85.12           O  
ATOM   4331  N   ALA B 252       2.953   5.129  -9.680  1.00 90.06           N  
ATOM   4332  CA  ALA B 252       1.652   5.055 -10.336  1.00 90.06           C  
ATOM   4333  C   ALA B 252       0.552   4.691  -9.344  1.00 90.06           C  
ATOM   4334  CB  ALA B 252       1.691   4.043 -11.484  1.00 90.06           C  
ATOM   4335  O   ALA B 252      -0.552   5.238  -9.406  1.00 90.06           O  
ATOM   4336  N   THR B 253       0.852   3.805  -8.508  1.00 88.31           N  
ATOM   4337  CA  THR B 253      -0.118   3.381  -7.500  1.00 88.31           C  
ATOM   4338  C   THR B 253      -0.466   4.535  -6.566  1.00 88.31           C  
ATOM   4339  CB  THR B 253       0.413   2.191  -6.680  1.00 88.31           C  
ATOM   4340  O   THR B 253      -1.643   4.801  -6.312  1.00 88.31           O  
ATOM   4341  CG2 THR B 253      -0.599   1.757  -5.625  1.00 88.31           C  
ATOM   4342  OG1 THR B 253       0.674   1.090  -7.559  1.00 88.31           O  
ATOM   4343  N   SER B 254       0.546   5.234  -6.117  1.00 84.69           N  
ATOM   4344  CA  SER B 254       0.316   6.383  -5.250  1.00 84.69           C  
ATOM   4345  C   SER B 254      -0.572   7.422  -5.930  1.00 84.69           C  
ATOM   4346  CB  SER B 254       1.644   7.023  -4.844  1.00 84.69           C  
ATOM   4347  O   SER B 254      -1.526   7.918  -5.324  1.00 84.69           O  
ATOM   4348  OG  SER B 254       2.416   6.129  -4.062  1.00 84.69           O  
ATOM   4349  N   GLU B 255      -0.296   7.676  -7.152  1.00 88.62           N  
ATOM   4350  CA  GLU B 255      -1.067   8.664  -7.895  1.00 88.62           C  
ATOM   4351  C   GLU B 255      -2.496   8.188  -8.133  1.00 88.62           C  
ATOM   4352  CB  GLU B 255      -0.387   8.992  -9.227  1.00 88.62           C  
ATOM   4353  O   GLU B 255      -3.439   8.977  -8.070  1.00 88.62           O  
ATOM   4354  CG  GLU B 255       0.854   9.859  -9.086  1.00 88.62           C  
ATOM   4355  CD  GLU B 255       0.583  11.188  -8.391  1.00 88.62           C  
ATOM   4356  OE1 GLU B 255       1.323  11.531  -7.438  1.00 88.62           O  
ATOM   4357  OE2 GLU B 255      -0.376  11.875  -8.789  1.00 88.62           O  
ATOM   4358  N   ALA B 256      -2.645   6.918  -8.406  1.00 90.94           N  
ATOM   4359  CA  ALA B 256      -3.979   6.359  -8.617  1.00 90.94           C  
ATOM   4360  C   ALA B 256      -4.836   6.500  -7.363  1.00 90.94           C  
ATOM   4361  CB  ALA B 256      -3.883   4.895  -9.031  1.00 90.94           C  
ATOM   4362  O   ALA B 256      -6.012   6.863  -7.445  1.00 90.94           O  
ATOM   4363  N   ILE B 257      -4.215   6.238  -6.262  1.00 86.44           N  
ATOM   4364  CA  ILE B 257      -4.930   6.352  -4.996  1.00 86.44           C  
ATOM   4365  C   ILE B 257      -5.293   7.812  -4.738  1.00 86.44           C  
ATOM   4366  CB  ILE B 257      -4.094   5.797  -3.820  1.00 86.44           C  
ATOM   4367  O   ILE B 257      -6.434   8.125  -4.387  1.00 86.44           O  
ATOM   4368  CG1 ILE B 257      -3.922   4.277  -3.959  1.00 86.44           C  
ATOM   4369  CG2 ILE B 257      -4.742   6.152  -2.479  1.00 86.44           C  
ATOM   4370  CD1 ILE B 257      -2.900   3.682  -3.002  1.00 86.44           C  
ATOM   4371  N   ARG B 258      -4.355   8.703  -4.934  1.00 83.12           N  
ATOM   4372  CA  ARG B 258      -4.625  10.125  -4.750  1.00 83.12           C  
ATOM   4373  C   ARG B 258      -5.750  10.586  -5.672  1.00 83.12           C  
ATOM   4374  CB  ARG B 258      -3.363  10.945  -5.008  1.00 83.12           C  
ATOM   4375  O   ARG B 258      -6.602  11.383  -5.270  1.00 83.12           O  
ATOM   4376  CG  ARG B 258      -2.365  10.914  -3.861  1.00 83.12           C  
ATOM   4377  CD  ARG B 258      -1.240  11.922  -4.066  1.00 83.12           C  
ATOM   4378  NE  ARG B 258      -0.314  11.492  -5.109  1.00 83.12           N  
ATOM   4379  NH1 ARG B 258       1.477  11.188  -3.682  1.00 83.12           N  
ATOM   4380  NH2 ARG B 258       1.709  10.773  -5.926  1.00 83.12           N  
ATOM   4381  CZ  ARG B 258       0.955  11.148  -4.902  1.00 83.12           C  
ATOM   4382  N   HIS B 259      -5.742  10.125  -6.945  1.00 84.62           N  
ATOM   4383  CA  HIS B 259      -6.797  10.445  -7.898  1.00 84.62           C  
ATOM   4384  C   HIS B 259      -8.148   9.945  -7.418  1.00 84.62           C  
ATOM   4385  CB  HIS B 259      -6.473   9.852  -9.273  1.00 84.62           C  
ATOM   4386  O   HIS B 259      -9.148  10.664  -7.496  1.00 84.62           O  
ATOM   4387  CG  HIS B 259      -7.457  10.227 -10.336  1.00 84.62           C  
ATOM   4388  CD2 HIS B 259      -7.410  11.180 -11.289  1.00 84.62           C  
ATOM   4389  ND1 HIS B 259      -8.664   9.578 -10.492  1.00 84.62           N  
ATOM   4390  CE1 HIS B 259      -9.320  10.125 -11.508  1.00 84.62           C  
ATOM   4391  NE2 HIS B 259      -8.578  11.094 -12.008  1.00 84.62           N  
ATOM   4392  N   TRP B 260      -8.164   8.789  -6.895  1.00 86.44           N  
ATOM   4393  CA  TRP B 260      -9.398   8.203  -6.375  1.00 86.44           C  
ATOM   4394  C   TRP B 260      -9.945   9.016  -5.211  1.00 86.44           C  
ATOM   4395  CB  TRP B 260      -9.156   6.754  -5.934  1.00 86.44           C  
ATOM   4396  O   TRP B 260     -11.148   9.289  -5.148  1.00 86.44           O  
ATOM   4397  CG  TRP B 260     -10.344   6.105  -5.293  1.00 86.44           C  
ATOM   4398  CD1 TRP B 260     -11.648   6.199  -5.695  1.00 86.44           C  
ATOM   4399  CD2 TRP B 260     -10.344   5.270  -4.133  1.00 86.44           C  
ATOM   4400  CE2 TRP B 260     -11.680   4.887  -3.891  1.00 86.44           C  
ATOM   4401  CE3 TRP B 260      -9.336   4.801  -3.279  1.00 86.44           C  
ATOM   4402  NE1 TRP B 260     -12.461   5.469  -4.855  1.00 86.44           N  
ATOM   4403  CH2 TRP B 260     -11.039   3.615  -2.000  1.00 86.44           C  
ATOM   4404  CZ2 TRP B 260     -12.039   4.059  -2.822  1.00 86.44           C  
ATOM   4405  CZ3 TRP B 260      -9.695   3.977  -2.217  1.00 86.44           C  
ATOM   4406  N   VAL B 261      -9.039   9.492  -4.379  1.00 80.44           N  
ATOM   4407  CA  VAL B 261      -9.422  10.281  -3.215  1.00 80.44           C  
ATOM   4408  C   VAL B 261     -10.156  11.547  -3.666  1.00 80.44           C  
ATOM   4409  CB  VAL B 261      -8.195  10.656  -2.352  1.00 80.44           C  
ATOM   4410  O   VAL B 261     -11.039  12.047  -2.961  1.00 80.44           O  
ATOM   4411  CG1 VAL B 261      -8.586  11.672  -1.272  1.00 80.44           C  
ATOM   4412  CG2 VAL B 261      -7.590   9.406  -1.721  1.00 80.44           C  
ATOM   4413  N   GLY B 262      -9.898  12.008  -4.863  1.00 78.12           N  
ATOM   4414  CA  GLY B 262     -10.508  13.227  -5.371  1.00 78.12           C  
ATOM   4415  C   GLY B 262     -11.914  13.008  -5.914  1.00 78.12           C  
ATOM   4416  O   GLY B 262     -12.633  13.969  -6.188  1.00 78.12           O  
ATOM   4417  N   ASP B 263     -12.305  11.727  -6.078  1.00 83.25           N  
ATOM   4418  CA  ASP B 263     -13.617  11.422  -6.645  1.00 83.25           C  
ATOM   4419  C   ASP B 263     -14.180  10.133  -6.051  1.00 83.25           C  
ATOM   4420  CB  ASP B 263     -13.531  11.305  -8.164  1.00 83.25           C  
ATOM   4421  O   ASP B 263     -14.391   9.148  -6.770  1.00 83.25           O  
ATOM   4422  CG  ASP B 263     -14.883  11.133  -8.828  1.00 83.25           C  
ATOM   4423  OD1 ASP B 263     -15.922  11.367  -8.164  1.00 83.25           O  
ATOM   4424  OD2 ASP B 263     -14.922  10.758 -10.023  1.00 83.25           O  
ATOM   4425  N   LEU B 264     -14.555  10.258  -4.820  1.00 81.06           N  
ATOM   4426  CA  LEU B 264     -14.953   9.070  -4.074  1.00 81.06           C  
ATOM   4427  C   LEU B 264     -16.391   8.688  -4.391  1.00 81.06           C  
ATOM   4428  CB  LEU B 264     -14.789   9.297  -2.570  1.00 81.06           C  
ATOM   4429  O   LEU B 264     -16.781   7.527  -4.238  1.00 81.06           O  
ATOM   4430  CG  LEU B 264     -13.359   9.438  -2.055  1.00 81.06           C  
ATOM   4431  CD1 LEU B 264     -13.359   9.852  -0.586  1.00 81.06           C  
ATOM   4432  CD2 LEU B 264     -12.594   8.141  -2.246  1.00 81.06           C  
ATOM   4433  N   ASP B 265     -17.203   9.594  -4.867  1.00 83.25           N  
ATOM   4434  CA  ASP B 265     -18.625   9.336  -5.090  1.00 83.25           C  
ATOM   4435  C   ASP B 265     -18.844   8.609  -6.414  1.00 83.25           C  
ATOM   4436  CB  ASP B 265     -19.422  10.641  -5.070  1.00 83.25           C  
ATOM   4437  O   ASP B 265     -19.750   7.773  -6.527  1.00 83.25           O  
ATOM   4438  CG  ASP B 265     -19.562  11.227  -3.678  1.00 83.25           C  
ATOM   4439  OD1 ASP B 265     -19.484  10.469  -2.686  1.00 83.25           O  
ATOM   4440  OD2 ASP B 265     -19.750  12.461  -3.570  1.00 83.25           O  
ATOM   4441  N   ASN B 266     -18.016   8.867  -7.355  1.00 89.62           N  
ATOM   4442  CA  ASN B 266     -18.219   8.273  -8.672  1.00 89.62           C  
ATOM   4443  C   ASN B 266     -17.078   7.316  -9.039  1.00 89.62           C  
ATOM   4444  CB  ASN B 266     -18.359   9.359  -9.742  1.00 89.62           C  
ATOM   4445  O   ASN B 266     -17.219   6.492  -9.945  1.00 89.62           O  
ATOM   4446  CG  ASN B 266     -19.609  10.188  -9.570  1.00 89.62           C  
ATOM   4447  ND2 ASN B 266     -19.484  11.500  -9.688  1.00 89.62           N  
ATOM   4448  OD1 ASN B 266     -20.703   9.648  -9.328  1.00 89.62           O  
ATOM   4449  N   GLY B 267     -16.047   7.391  -8.305  1.00 92.69           N  
ATOM   4450  CA  GLY B 267     -14.844   6.641  -8.664  1.00 92.69           C  
ATOM   4451  C   GLY B 267     -14.719   5.332  -7.902  1.00 92.69           C  
ATOM   4452  O   GLY B 267     -15.281   5.176  -6.820  1.00 92.69           O  
ATOM   4453  N   TYR B 268     -14.102   4.383  -8.562  1.00 95.81           N  
ATOM   4454  CA  TYR B 268     -13.750   3.088  -7.992  1.00 95.81           C  
ATOM   4455  C   TYR B 268     -12.289   2.750  -8.266  1.00 95.81           C  
ATOM   4456  CB  TYR B 268     -14.656   1.988  -8.555  1.00 95.81           C  
ATOM   4457  O   TYR B 268     -11.859   2.721  -9.422  1.00 95.81           O  
ATOM   4458  CG  TYR B 268     -14.430   0.635  -7.926  1.00 95.81           C  
ATOM   4459  CD1 TYR B 268     -13.445  -0.223  -8.406  1.00 95.81           C  
ATOM   4460  CD2 TYR B 268     -15.203   0.212  -6.848  1.00 95.81           C  
ATOM   4461  CE1 TYR B 268     -13.234  -1.472  -7.836  1.00 95.81           C  
ATOM   4462  CE2 TYR B 268     -15.000  -1.035  -6.266  1.00 95.81           C  
ATOM   4463  OH  TYR B 268     -13.812  -3.104  -6.191  1.00 95.81           O  
ATOM   4464  CZ  TYR B 268     -14.016  -1.868  -6.766  1.00 95.81           C  
ATOM   4465  N   PHE B 269     -11.562   2.609  -7.188  1.00 95.69           N  
ATOM   4466  CA  PHE B 269     -10.180   2.176  -7.340  1.00 95.69           C  
ATOM   4467  C   PHE B 269     -10.094   0.657  -7.453  1.00 95.69           C  
ATOM   4468  CB  PHE B 269      -9.328   2.658  -6.160  1.00 95.69           C  
ATOM   4469  O   PHE B 269     -10.328  -0.057  -6.477  1.00 95.69           O  
ATOM   4470  CG  PHE B 269      -7.898   2.188  -6.207  1.00 95.69           C  
ATOM   4471  CD1 PHE B 269      -7.379   1.396  -5.191  1.00 95.69           C  
ATOM   4472  CD2 PHE B 269      -7.078   2.537  -7.270  1.00 95.69           C  
ATOM   4473  CE1 PHE B 269      -6.059   0.959  -5.234  1.00 95.69           C  
ATOM   4474  CE2 PHE B 269      -5.754   2.105  -7.320  1.00 95.69           C  
ATOM   4475  CZ  PHE B 269      -5.246   1.316  -6.301  1.00 95.69           C  
ATOM   4476  N   LEU B 270      -9.812   0.212  -8.625  1.00 97.44           N  
ATOM   4477  CA  LEU B 270      -9.703  -1.219  -8.883  1.00 97.44           C  
ATOM   4478  C   LEU B 270      -8.258  -1.683  -8.742  1.00 97.44           C  
ATOM   4479  CB  LEU B 270     -10.219  -1.556 -10.281  1.00 97.44           C  
ATOM   4480  O   LEU B 270      -7.453  -1.529  -9.664  1.00 97.44           O  
ATOM   4481  CG  LEU B 270     -10.578  -3.020 -10.539  1.00 97.44           C  
ATOM   4482  CD1 LEU B 270     -11.531  -3.131 -11.727  1.00 97.44           C  
ATOM   4483  CD2 LEU B 270      -9.320  -3.848 -10.773  1.00 97.44           C  
ATOM   4484  N   THR B 271      -8.031  -2.355  -7.633  1.00 94.94           N  
ATOM   4485  CA  THR B 271      -6.672  -2.811  -7.355  1.00 94.94           C  
ATOM   4486  C   THR B 271      -6.469  -4.242  -7.852  1.00 94.94           C  
ATOM   4487  CB  THR B 271      -6.352  -2.736  -5.852  1.00 94.94           C  
ATOM   4488  O   THR B 271      -7.379  -5.070  -7.758  1.00 94.94           O  
ATOM   4489  CG2 THR B 271      -7.305  -3.611  -5.043  1.00 94.94           C  
ATOM   4490  OG1 THR B 271      -5.008  -3.184  -5.629  1.00 94.94           O  
ATOM   4491  N   GLY B 272      -5.285  -4.465  -8.312  1.00 93.81           N  
ATOM   4492  CA  GLY B 272      -4.926  -5.801  -8.758  1.00 93.81           C  
ATOM   4493  C   GLY B 272      -3.977  -6.512  -7.816  1.00 93.81           C  
ATOM   4494  O   GLY B 272      -3.543  -7.633  -8.086  1.00 93.81           O  
ATOM   4495  N   MET B 273      -3.611  -5.879  -6.801  1.00 94.31           N  
ATOM   4496  CA  MET B 273      -2.652  -6.391  -5.824  1.00 94.31           C  
ATOM   4497  C   MET B 273      -3.354  -6.801  -4.535  1.00 94.31           C  
ATOM   4498  CB  MET B 273      -1.576  -5.344  -5.527  1.00 94.31           C  
ATOM   4499  O   MET B 273      -4.336  -6.176  -4.133  1.00 94.31           O  
ATOM   4500  CG  MET B 273      -0.861  -4.832  -6.766  1.00 94.31           C  
ATOM   4501  SD  MET B 273       0.326  -3.486  -6.387  1.00 94.31           S  
ATOM   4502  CE  MET B 273      -0.823  -2.189  -5.844  1.00 94.31           C  
ATOM   4503  N   ALA B 274      -2.875  -7.828  -3.965  1.00 97.19           N  
ATOM   4504  CA  ALA B 274      -3.414  -8.211  -2.662  1.00 97.19           C  
ATOM   4505  C   ALA B 274      -2.754  -7.410  -1.542  1.00 97.19           C  
ATOM   4506  CB  ALA B 274      -3.232  -9.703  -2.426  1.00 97.19           C  
ATOM   4507  O   ALA B 274      -2.287  -7.984  -0.555  1.00 97.19           O  
ATOM   4508  N   VAL B 275      -2.729  -6.148  -1.788  1.00 96.81           N  
ATOM   4509  CA  VAL B 275      -2.180  -5.211  -0.816  1.00 96.81           C  
ATOM   4510  C   VAL B 275      -3.178  -4.082  -0.568  1.00 96.81           C  
ATOM   4511  CB  VAL B 275      -0.827  -4.633  -1.288  1.00 96.81           C  
ATOM   4512  O   VAL B 275      -4.289  -4.098  -1.105  1.00 96.81           O  
ATOM   4513  CG1 VAL B 275       0.167  -5.754  -1.583  1.00 96.81           C  
ATOM   4514  CG2 VAL B 275      -1.024  -3.750  -2.520  1.00 96.81           C  
ATOM   4515  N   GLY B 276      -2.791  -3.158   0.346  1.00 95.25           N  
ATOM   4516  CA  GLY B 276      -3.641  -2.016   0.645  1.00 95.25           C  
ATOM   4517  C   GLY B 276      -4.484  -2.211   1.891  1.00 95.25           C  
ATOM   4518  O   GLY B 276      -4.340  -3.213   2.594  1.00 95.25           O  
ATOM   4519  N   PRO B 277      -5.336  -1.211   2.117  1.00 96.56           N  
ATOM   4520  CA  PRO B 277      -6.172  -1.266   3.316  1.00 96.56           C  
ATOM   4521  C   PRO B 277      -7.328  -2.258   3.184  1.00 96.56           C  
ATOM   4522  CB  PRO B 277      -6.699   0.167   3.445  1.00 96.56           C  
ATOM   4523  O   PRO B 277      -7.750  -2.576   2.068  1.00 96.56           O  
ATOM   4524  CG  PRO B 277      -6.766   0.677   2.041  1.00 96.56           C  
ATOM   4525  CD  PRO B 277      -5.621   0.089   1.265  1.00 96.56           C  
ATOM   4526  N   HIS B 278      -7.754  -2.697   4.367  1.00 96.81           N  
ATOM   4527  CA  HIS B 278      -8.984  -3.482   4.391  1.00 96.81           C  
ATOM   4528  C   HIS B 278     -10.109  -2.764   3.658  1.00 96.81           C  
ATOM   4529  CB  HIS B 278      -9.398  -3.783   5.828  1.00 96.81           C  
ATOM   4530  O   HIS B 278     -10.312  -1.562   3.848  1.00 96.81           O  
ATOM   4531  CG  HIS B 278     -10.695  -4.516   5.938  1.00 96.81           C  
ATOM   4532  CD2 HIS B 278     -11.922  -4.102   6.332  1.00 96.81           C  
ATOM   4533  ND1 HIS B 278     -10.828  -5.852   5.621  1.00 96.81           N  
ATOM   4534  CE1 HIS B 278     -12.078  -6.227   5.816  1.00 96.81           C  
ATOM   4535  NE2 HIS B 278     -12.766  -5.180   6.246  1.00 96.81           N  
ATOM   4536  N   PRO B 279     -10.828  -3.555   2.771  1.00 96.62           N  
ATOM   4537  CA  PRO B 279     -10.875  -5.004   2.572  1.00 96.62           C  
ATOM   4538  C   PRO B 279     -10.102  -5.453   1.336  1.00 96.62           C  
ATOM   4539  CB  PRO B 279     -12.367  -5.297   2.416  1.00 96.62           C  
ATOM   4540  O   PRO B 279     -10.266  -6.590   0.877  1.00 96.62           O  
ATOM   4541  CG  PRO B 279     -12.914  -4.113   1.684  1.00 96.62           C  
ATOM   4542  CD  PRO B 279     -12.211  -2.881   2.176  1.00 96.62           C  
ATOM   4543  N   LEU B 280      -9.266  -4.605   0.807  1.00 96.94           N  
ATOM   4544  CA  LEU B 280      -8.703  -4.805  -0.525  1.00 96.94           C  
ATOM   4545  C   LEU B 280      -7.918  -6.109  -0.595  1.00 96.94           C  
ATOM   4546  CB  LEU B 280      -7.797  -3.627  -0.903  1.00 96.94           C  
ATOM   4547  O   LEU B 280      -8.148  -6.930  -1.486  1.00 96.94           O  
ATOM   4548  CG  LEU B 280      -8.469  -2.254  -0.975  1.00 96.94           C  
ATOM   4549  CD1 LEU B 280      -7.469  -1.203  -1.452  1.00 96.94           C  
ATOM   4550  CD2 LEU B 280      -9.688  -2.297  -1.891  1.00 96.94           C  
ATOM   4551  N   PRO B 281      -7.000  -6.398   0.365  1.00 97.69           N  
ATOM   4552  CA  PRO B 281      -6.215  -7.629   0.254  1.00 97.69           C  
ATOM   4553  C   PRO B 281      -7.086  -8.883   0.227  1.00 97.69           C  
ATOM   4554  CB  PRO B 281      -5.336  -7.602   1.508  1.00 97.69           C  
ATOM   4555  O   PRO B 281      -6.887  -9.758  -0.623  1.00 97.69           O  
ATOM   4556  CG  PRO B 281      -5.152  -6.148   1.815  1.00 97.69           C  
ATOM   4557  CD  PRO B 281      -6.441  -5.434   1.515  1.00 97.69           C  
ATOM   4558  N   THR B 282      -8.055  -8.930   1.111  1.00 97.06           N  
ATOM   4559  CA  THR B 282      -8.930 -10.094   1.186  1.00 97.06           C  
ATOM   4560  C   THR B 282      -9.789 -10.211  -0.073  1.00 97.06           C  
ATOM   4561  CB  THR B 282      -9.844 -10.031   2.426  1.00 97.06           C  
ATOM   4562  O   THR B 282     -10.008 -11.312  -0.581  1.00 97.06           O  
ATOM   4563  CG2 THR B 282     -10.703 -11.281   2.539  1.00 97.06           C  
ATOM   4564  OG1 THR B 282      -9.031  -9.914   3.602  1.00 97.06           O  
ATOM   4565  N   MET B 283     -10.234  -9.102  -0.527  1.00 97.31           N  
ATOM   4566  CA  MET B 283     -11.078  -9.078  -1.717  1.00 97.31           C  
ATOM   4567  C   MET B 283     -10.328  -9.617  -2.930  1.00 97.31           C  
ATOM   4568  CB  MET B 283     -11.578  -7.664  -1.999  1.00 97.31           C  
ATOM   4569  O   MET B 283     -10.820 -10.500  -3.633  1.00 97.31           O  
ATOM   4570  CG  MET B 283     -12.570  -7.578  -3.148  1.00 97.31           C  
ATOM   4571  SD  MET B 283     -13.344  -5.922  -3.293  1.00 97.31           S  
ATOM   4572  CE  MET B 283     -11.883  -4.922  -3.686  1.00 97.31           C  
ATOM   4573  N   VAL B 284      -9.109  -9.125  -3.145  1.00 98.12           N  
ATOM   4574  CA  VAL B 284      -8.312  -9.578  -4.277  1.00 98.12           C  
ATOM   4575  C   VAL B 284      -8.000 -11.062  -4.129  1.00 98.12           C  
ATOM   4576  CB  VAL B 284      -7.000  -8.766  -4.406  1.00 98.12           C  
ATOM   4577  O   VAL B 284      -8.133 -11.828  -5.090  1.00 98.12           O  
ATOM   4578  CG1 VAL B 284      -6.078  -9.398  -5.449  1.00 98.12           C  
ATOM   4579  CG2 VAL B 284      -7.305  -7.316  -4.766  1.00 98.12           C  
ATOM   4580  N   ARG B 285      -7.613 -11.461  -2.928  1.00 97.88           N  
ATOM   4581  CA  ARG B 285      -7.363 -12.875  -2.689  1.00 97.88           C  
ATOM   4582  C   ARG B 285      -8.594 -13.719  -3.016  1.00 97.88           C  
ATOM   4583  CB  ARG B 285      -6.938 -13.109  -1.237  1.00 97.88           C  
ATOM   4584  O   ARG B 285      -8.492 -14.750  -3.682  1.00 97.88           O  
ATOM   4585  CG  ARG B 285      -6.652 -14.570  -0.908  1.00 97.88           C  
ATOM   4586  CD  ARG B 285      -7.898 -15.297  -0.424  1.00 97.88           C  
ATOM   4587  NE  ARG B 285      -8.445 -14.680   0.780  1.00 97.88           N  
ATOM   4588  NH1 ARG B 285      -8.617 -16.656   1.963  1.00 97.88           N  
ATOM   4589  NH2 ARG B 285      -9.266 -14.680   2.926  1.00 97.88           N  
ATOM   4590  CZ  ARG B 285      -8.781 -15.336   1.887  1.00 97.88           C  
ATOM   4591  N   GLU B 286      -9.766 -13.281  -2.578  1.00 97.31           N  
ATOM   4592  CA  GLU B 286     -11.000 -14.023  -2.807  1.00 97.31           C  
ATOM   4593  C   GLU B 286     -11.266 -14.219  -4.297  1.00 97.31           C  
ATOM   4594  CB  GLU B 286     -12.188 -13.305  -2.154  1.00 97.31           C  
ATOM   4595  O   GLU B 286     -11.586 -15.320  -4.742  1.00 97.31           O  
ATOM   4596  CG  GLU B 286     -13.523 -13.992  -2.381  1.00 97.31           C  
ATOM   4597  CD  GLU B 286     -13.586 -15.398  -1.789  1.00 97.31           C  
ATOM   4598  OE1 GLU B 286     -14.375 -16.234  -2.283  1.00 97.31           O  
ATOM   4599  OE2 GLU B 286     -12.836 -15.656  -0.823  1.00 97.31           O  
ATOM   4600  N   PHE B 287     -11.055 -13.219  -5.055  1.00 98.38           N  
ATOM   4601  CA  PHE B 287     -11.367 -13.297  -6.480  1.00 98.38           C  
ATOM   4602  C   PHE B 287     -10.297 -14.094  -7.223  1.00 98.38           C  
ATOM   4603  CB  PHE B 287     -11.484 -11.891  -7.082  1.00 98.38           C  
ATOM   4604  O   PHE B 287     -10.570 -14.680  -8.273  1.00 98.38           O  
ATOM   4605  CG  PHE B 287     -12.641 -11.094  -6.543  1.00 98.38           C  
ATOM   4606  CD1 PHE B 287     -13.859 -11.711  -6.262  1.00 98.38           C  
ATOM   4607  CD2 PHE B 287     -12.516  -9.734  -6.312  1.00 98.38           C  
ATOM   4608  CE1 PHE B 287     -14.930 -10.977  -5.766  1.00 98.38           C  
ATOM   4609  CE2 PHE B 287     -13.578  -8.992  -5.812  1.00 98.38           C  
ATOM   4610  CZ  PHE B 287     -14.789  -9.617  -5.539  1.00 98.38           C  
ATOM   4611  N   GLN B 288      -9.094 -14.156  -6.660  1.00 98.62           N  
ATOM   4612  CA  GLN B 288      -8.031 -14.945  -7.273  1.00 98.62           C  
ATOM   4613  C   GLN B 288      -8.078 -16.391  -6.789  1.00 98.62           C  
ATOM   4614  CB  GLN B 288      -6.664 -14.328  -6.973  1.00 98.62           C  
ATOM   4615  O   GLN B 288      -7.469 -17.281  -7.398  1.00 98.62           O  
ATOM   4616  CG  GLN B 288      -6.445 -12.969  -7.617  1.00 98.62           C  
ATOM   4617  CD  GLN B 288      -6.359 -13.039  -9.125  1.00 98.62           C  
ATOM   4618  NE2 GLN B 288      -6.008 -11.922  -9.758  1.00 98.62           N  
ATOM   4619  OE1 GLN B 288      -6.602 -14.094  -9.727  1.00 98.62           O  
ATOM   4620  N   ALA B 289      -8.852 -16.719  -5.797  1.00 98.19           N  
ATOM   4621  CA  ALA B 289      -8.852 -18.016  -5.137  1.00 98.19           C  
ATOM   4622  C   ALA B 289      -9.375 -19.109  -6.070  1.00 98.19           C  
ATOM   4623  CB  ALA B 289      -9.688 -17.969  -3.861  1.00 98.19           C  
ATOM   4624  O   ALA B 289      -9.180 -20.297  -5.812  1.00 98.19           O  
ATOM   4625  N   VAL B 290     -10.008 -18.703  -7.121  1.00 98.44           N  
ATOM   4626  CA  VAL B 290     -10.500 -19.672  -8.102  1.00 98.44           C  
ATOM   4627  C   VAL B 290      -9.344 -20.516  -8.617  1.00 98.44           C  
ATOM   4628  CB  VAL B 290     -11.219 -18.969  -9.273  1.00 98.44           C  
ATOM   4629  O   VAL B 290      -9.523 -21.688  -8.953  1.00 98.44           O  
ATOM   4630  CG1 VAL B 290     -10.234 -18.109 -10.078  1.00 98.44           C  
ATOM   4631  CG2 VAL B 290     -11.891 -20.000 -10.180  1.00 98.44           C  
ATOM   4632  N   ILE B 291      -8.164 -20.000  -8.625  1.00 98.81           N  
ATOM   4633  CA  ILE B 291      -6.977 -20.703  -9.109  1.00 98.81           C  
ATOM   4634  C   ILE B 291      -6.719 -21.938  -8.242  1.00 98.81           C  
ATOM   4635  CB  ILE B 291      -5.738 -19.781  -9.109  1.00 98.81           C  
ATOM   4636  O   ILE B 291      -6.621 -23.047  -8.758  1.00 98.81           O  
ATOM   4637  CG1 ILE B 291      -6.016 -18.516  -9.930  1.00 98.81           C  
ATOM   4638  CG2 ILE B 291      -4.512 -20.516  -9.648  1.00 98.81           C  
ATOM   4639  CD1 ILE B 291      -4.953 -17.438  -9.789  1.00 98.81           C  
ATOM   4640  N   GLY B 292      -6.664 -21.734  -6.977  1.00 98.81           N  
ATOM   4641  CA  GLY B 292      -6.430 -22.828  -6.059  1.00 98.81           C  
ATOM   4642  C   GLY B 292      -7.574 -23.828  -6.023  1.00 98.81           C  
ATOM   4643  O   GLY B 292      -7.348 -25.031  -5.988  1.00 98.81           O  
ATOM   4644  N   LYS B 293      -8.789 -23.328  -6.059  1.00 98.50           N  
ATOM   4645  CA  LYS B 293      -9.961 -24.203  -6.031  1.00 98.50           C  
ATOM   4646  C   LYS B 293      -9.969 -25.156  -7.234  1.00 98.50           C  
ATOM   4647  CB  LYS B 293     -11.250 -23.391  -6.004  1.00 98.50           C  
ATOM   4648  O   LYS B 293     -10.211 -26.344  -7.090  1.00 98.50           O  
ATOM   4649  CG  LYS B 293     -11.484 -22.656  -4.691  1.00 98.50           C  
ATOM   4650  CD  LYS B 293     -12.703 -21.750  -4.770  1.00 98.50           C  
ATOM   4651  CE  LYS B 293     -12.898 -20.953  -3.482  1.00 98.50           C  
ATOM   4652  NZ  LYS B 293     -14.023 -19.984  -3.592  1.00 98.50           N  
ATOM   4653  N   GLU B 294      -9.742 -24.578  -8.336  1.00 98.75           N  
ATOM   4654  CA  GLU B 294      -9.648 -25.406  -9.539  1.00 98.75           C  
ATOM   4655  C   GLU B 294      -8.492 -26.391  -9.445  1.00 98.75           C  
ATOM   4656  CB  GLU B 294      -9.500 -24.516 -10.781  1.00 98.75           C  
ATOM   4657  O   GLU B 294      -8.625 -27.547  -9.812  1.00 98.75           O  
ATOM   4658  CG  GLU B 294     -10.758 -23.734 -11.125  1.00 98.75           C  
ATOM   4659  CD  GLU B 294     -10.547 -22.750 -12.273  1.00 98.75           C  
ATOM   4660  OE1 GLU B 294     -11.500 -22.016 -12.617  1.00 98.75           O  
ATOM   4661  OE2 GLU B 294      -9.422 -22.719 -12.820  1.00 98.75           O  
ATOM   4662  N   THR B 295      -7.348 -25.922  -8.984  1.00 98.88           N  
ATOM   4663  CA  THR B 295      -6.164 -26.766  -8.867  1.00 98.88           C  
ATOM   4664  C   THR B 295      -6.457 -27.984  -7.988  1.00 98.88           C  
ATOM   4665  CB  THR B 295      -4.973 -25.984  -8.281  1.00 98.88           C  
ATOM   4666  O   THR B 295      -6.117 -29.109  -8.352  1.00 98.88           O  
ATOM   4667  CG2 THR B 295      -3.756 -26.875  -8.102  1.00 98.88           C  
ATOM   4668  OG1 THR B 295      -4.637 -24.906  -9.172  1.00 98.88           O  
ATOM   4669  N   ARG B 296      -7.066 -27.781  -6.879  1.00 98.81           N  
ATOM   4670  CA  ARG B 296      -7.414 -28.891  -5.988  1.00 98.81           C  
ATOM   4671  C   ARG B 296      -8.289 -29.906  -6.703  1.00 98.81           C  
ATOM   4672  CB  ARG B 296      -8.125 -28.359  -4.738  1.00 98.81           C  
ATOM   4673  O   ARG B 296      -8.023 -31.109  -6.645  1.00 98.81           O  
ATOM   4674  CG  ARG B 296      -8.602 -29.453  -3.801  1.00 98.81           C  
ATOM   4675  CD  ARG B 296      -9.305 -28.891  -2.574  1.00 98.81           C  
ATOM   4676  NE  ARG B 296      -8.367 -28.203  -1.689  1.00 98.81           N  
ATOM   4677  NH1 ARG B 296      -7.754 -30.109  -0.525  1.00 98.81           N  
ATOM   4678  NH2 ARG B 296      -6.824 -28.078   0.011  1.00 98.81           N  
ATOM   4679  CZ  ARG B 296      -7.648 -28.797  -0.737  1.00 98.81           C  
ATOM   4680  N   ARG B 297      -9.328 -29.406  -7.344  1.00 98.56           N  
ATOM   4681  CA  ARG B 297     -10.242 -30.312  -8.039  1.00 98.56           C  
ATOM   4682  C   ARG B 297      -9.523 -31.062  -9.156  1.00 98.56           C  
ATOM   4683  CB  ARG B 297     -11.430 -29.531  -8.609  1.00 98.56           C  
ATOM   4684  O   ARG B 297      -9.672 -32.281  -9.289  1.00 98.56           O  
ATOM   4685  CG  ARG B 297     -12.492 -30.406  -9.242  1.00 98.56           C  
ATOM   4686  CD  ARG B 297     -13.609 -29.578  -9.875  1.00 98.56           C  
ATOM   4687  NE  ARG B 297     -13.102 -28.688 -10.914  1.00 98.56           N  
ATOM   4688  NH1 ARG B 297     -13.078 -30.297 -12.562  1.00 98.56           N  
ATOM   4689  NH2 ARG B 297     -12.391 -28.172 -13.031  1.00 98.56           N  
ATOM   4690  CZ  ARG B 297     -12.859 -29.062 -12.172  1.00 98.56           C  
ATOM   4691  N   GLN B 298      -8.773 -30.391  -9.930  1.00 98.81           N  
ATOM   4692  CA  GLN B 298      -8.078 -30.984 -11.062  1.00 98.81           C  
ATOM   4693  C   GLN B 298      -7.012 -31.969 -10.602  1.00 98.81           C  
ATOM   4694  CB  GLN B 298      -7.453 -29.891 -11.938  1.00 98.81           C  
ATOM   4695  O   GLN B 298      -6.805 -33.000 -11.234  1.00 98.81           O  
ATOM   4696  CG  GLN B 298      -8.469 -29.047 -12.688  1.00 98.81           C  
ATOM   4697  CD  GLN B 298      -7.844 -27.828 -13.344  1.00 98.81           C  
ATOM   4698  NE2 GLN B 298      -8.461 -27.359 -14.422  1.00 98.81           N  
ATOM   4699  OE1 GLN B 298      -6.812 -27.328 -12.891  1.00 98.81           O  
ATOM   4700  N   ALA B 299      -6.340 -31.656  -9.555  1.00 98.81           N  
ATOM   4701  CA  ALA B 299      -5.371 -32.594  -8.984  1.00 98.81           C  
ATOM   4702  C   ALA B 299      -6.039 -33.906  -8.562  1.00 98.81           C  
ATOM   4703  CB  ALA B 299      -4.660 -31.953  -7.789  1.00 98.81           C  
ATOM   4704  O   ALA B 299      -5.531 -34.969  -8.852  1.00 98.81           O  
ATOM   4705  N   ARG B 300      -7.172 -33.750  -7.965  1.00 98.44           N  
ATOM   4706  CA  ARG B 300      -7.926 -34.938  -7.574  1.00 98.44           C  
ATOM   4707  C   ARG B 300      -8.305 -35.781  -8.789  1.00 98.44           C  
ATOM   4708  CB  ARG B 300      -9.188 -34.531  -6.801  1.00 98.44           C  
ATOM   4709  O   ARG B 300      -8.242 -37.000  -8.750  1.00 98.44           O  
ATOM   4710  CG  ARG B 300      -9.930 -35.719  -6.188  1.00 98.44           C  
ATOM   4711  CD  ARG B 300     -11.062 -35.250  -5.281  1.00 98.44           C  
ATOM   4712  NE  ARG B 300     -11.727 -36.375  -4.629  1.00 98.44           N  
ATOM   4713  NH1 ARG B 300     -13.375 -35.094  -3.633  1.00 98.44           N  
ATOM   4714  NH2 ARG B 300     -13.320 -37.375  -3.314  1.00 98.44           N  
ATOM   4715  CZ  ARG B 300     -12.805 -36.281  -3.859  1.00 98.44           C  
ATOM   4716  N   GLU B 301      -8.680 -35.125  -9.789  1.00 98.31           N  
ATOM   4717  CA  GLU B 301      -9.062 -35.844 -11.016  1.00 98.31           C  
ATOM   4718  C   GLU B 301      -7.863 -36.500 -11.664  1.00 98.31           C  
ATOM   4719  CB  GLU B 301      -9.719 -34.875 -12.000  1.00 98.31           C  
ATOM   4720  O   GLU B 301      -7.969 -37.625 -12.164  1.00 98.31           O  
ATOM   4721  CG  GLU B 301     -11.086 -34.375 -11.555  1.00 98.31           C  
ATOM   4722  CD  GLU B 301     -11.570 -33.156 -12.336  1.00 98.31           C  
ATOM   4723  OE1 GLU B 301     -12.648 -32.594 -12.016  1.00 98.31           O  
ATOM   4724  OE2 GLU B 301     -10.859 -32.750 -13.281  1.00 98.31           O  
ATOM   4725  N   LYS B 302      -6.758 -35.906 -11.648  1.00 98.25           N  
ATOM   4726  CA  LYS B 302      -5.594 -36.375 -12.398  1.00 98.25           C  
ATOM   4727  C   LYS B 302      -4.836 -37.469 -11.625  1.00 98.25           C  
ATOM   4728  CB  LYS B 302      -4.660 -35.219 -12.711  1.00 98.25           C  
ATOM   4729  O   LYS B 302      -4.438 -38.469 -12.195  1.00 98.25           O  
ATOM   4730  CG  LYS B 302      -5.148 -34.312 -13.836  1.00 98.25           C  
ATOM   4731  CD  LYS B 302      -4.164 -33.188 -14.125  1.00 98.25           C  
ATOM   4732  CE  LYS B 302      -4.668 -32.281 -15.227  1.00 98.25           C  
ATOM   4733  NZ  LYS B 302      -4.645 -32.938 -16.562  1.00 98.25           N  
ATOM   4734  N   TRP B 303      -4.633 -37.188 -10.305  1.00 97.94           N  
ATOM   4735  CA  TRP B 303      -3.822 -38.188  -9.609  1.00 97.94           C  
ATOM   4736  C   TRP B 303      -4.461 -38.594  -8.281  1.00 97.94           C  
ATOM   4737  CB  TRP B 303      -2.406 -37.656  -9.375  1.00 97.94           C  
ATOM   4738  O   TRP B 303      -3.834 -39.250  -7.457  1.00 97.94           O  
ATOM   4739  CG  TRP B 303      -2.365 -36.344  -8.633  1.00 97.94           C  
ATOM   4740  CD1 TRP B 303      -2.568 -36.156  -7.301  1.00 97.94           C  
ATOM   4741  CD2 TRP B 303      -2.107 -35.062  -9.203  1.00 97.94           C  
ATOM   4742  CE2 TRP B 303      -2.170 -34.125  -8.148  1.00 97.94           C  
ATOM   4743  CE3 TRP B 303      -1.827 -34.594 -10.492  1.00 97.94           C  
ATOM   4744  NE1 TRP B 303      -2.453 -34.812  -6.996  1.00 97.94           N  
ATOM   4745  CH2 TRP B 303      -1.691 -32.344  -9.625  1.00 97.94           C  
ATOM   4746  CZ2 TRP B 303      -1.963 -32.750  -8.352  1.00 97.94           C  
ATOM   4747  CZ3 TRP B 303      -1.622 -33.250 -10.695  1.00 97.94           C  
ATOM   4748  N   GLY B 304      -5.734 -38.156  -7.914  1.00 97.88           N  
ATOM   4749  CA  GLY B 304      -6.535 -38.656  -6.805  1.00 97.88           C  
ATOM   4750  C   GLY B 304      -6.176 -38.000  -5.480  1.00 97.88           C  
ATOM   4751  O   GLY B 304      -6.668 -38.438  -4.430  1.00 97.88           O  
ATOM   4752  N   GLY B 305      -5.383 -36.969  -5.465  1.00 97.69           N  
ATOM   4753  CA  GLY B 305      -4.961 -36.344  -4.234  1.00 97.69           C  
ATOM   4754  C   GLY B 305      -4.672 -34.844  -4.410  1.00 97.69           C  
ATOM   4755  O   GLY B 305      -5.172 -34.219  -5.344  1.00 97.69           O  
ATOM   4756  N   LYS B 306      -4.066 -34.250  -3.457  1.00 98.38           N  
ATOM   4757  CA  LYS B 306      -3.611 -32.844  -3.496  1.00 98.38           C  
ATOM   4758  C   LYS B 306      -2.150 -32.750  -3.930  1.00 98.38           C  
ATOM   4759  CB  LYS B 306      -3.793 -32.188  -2.131  1.00 98.38           C  
ATOM   4760  O   LYS B 306      -1.450 -33.781  -3.979  1.00 98.38           O  
ATOM   4761  CG  LYS B 306      -3.102 -32.906  -0.989  1.00 98.38           C  
ATOM   4762  CD  LYS B 306      -3.416 -32.281   0.357  1.00 98.38           C  
ATOM   4763  CE  LYS B 306      -2.732 -33.000   1.500  1.00 98.38           C  
ATOM   4764  NZ  LYS B 306      -3.182 -32.500   2.832  1.00 98.38           N  
ATOM   4765  N   PRO B 307      -1.715 -31.594  -4.363  1.00 98.81           N  
ATOM   4766  CA  PRO B 307      -0.285 -31.438  -4.633  1.00 98.81           C  
ATOM   4767  C   PRO B 307       0.577 -31.625  -3.385  1.00 98.81           C  
ATOM   4768  CB  PRO B 307      -0.187 -30.000  -5.152  1.00 98.81           C  
ATOM   4769  O   PRO B 307       0.097 -31.438  -2.264  1.00 98.81           O  
ATOM   4770  CG  PRO B 307      -1.582 -29.641  -5.555  1.00 98.81           C  
ATOM   4771  CD  PRO B 307      -2.539 -30.406  -4.688  1.00 98.81           C  
ATOM   4772  N   ASP B 308       1.820 -32.062  -3.635  1.00 98.75           N  
ATOM   4773  CA  ASP B 308       2.799 -32.094  -2.551  1.00 98.75           C  
ATOM   4774  C   ASP B 308       3.400 -30.703  -2.330  1.00 98.75           C  
ATOM   4775  CB  ASP B 308       3.906 -33.125  -2.846  1.00 98.75           C  
ATOM   4776  O   ASP B 308       3.680 -30.328  -1.194  1.00 98.75           O  
ATOM   4777  CG  ASP B 308       3.393 -34.531  -2.957  1.00 98.75           C  
ATOM   4778  OD1 ASP B 308       2.857 -35.062  -1.962  1.00 98.75           O  
ATOM   4779  OD2 ASP B 308       3.525 -35.125  -4.051  1.00 98.75           O  
ATOM   4780  N   VAL B 309       3.590 -30.031  -3.430  1.00 98.81           N  
ATOM   4781  CA  VAL B 309       4.203 -28.703  -3.395  1.00 98.81           C  
ATOM   4782  C   VAL B 309       3.484 -27.781  -4.367  1.00 98.81           C  
ATOM   4783  CB  VAL B 309       5.711 -28.781  -3.734  1.00 98.81           C  
ATOM   4784  O   VAL B 309       3.154 -28.172  -5.488  1.00 98.81           O  
ATOM   4785  CG1 VAL B 309       6.371 -27.422  -3.518  1.00 98.81           C  
ATOM   4786  CG2 VAL B 309       6.402 -29.844  -2.896  1.00 98.81           C  
ATOM   4787  N   VAL B 310       3.160 -26.594  -3.914  1.00 98.94           N  
ATOM   4788  CA  VAL B 310       2.666 -25.516  -4.762  1.00 98.94           C  
ATOM   4789  C   VAL B 310       3.689 -24.391  -4.809  1.00 98.94           C  
ATOM   4790  CB  VAL B 310       1.304 -24.984  -4.270  1.00 98.94           C  
ATOM   4791  O   VAL B 310       4.152 -23.922  -3.768  1.00 98.94           O  
ATOM   4792  CG1 VAL B 310       0.831 -23.828  -5.137  1.00 98.94           C  
ATOM   4793  CG2 VAL B 310       0.265 -26.109  -4.258  1.00 98.94           C  
ATOM   4794  N   VAL B 311       4.098 -23.953  -6.027  1.00 98.88           N  
ATOM   4795  CA  VAL B 311       5.117 -22.922  -6.223  1.00 98.88           C  
ATOM   4796  C   VAL B 311       4.527 -21.750  -6.996  1.00 98.88           C  
ATOM   4797  CB  VAL B 311       6.352 -23.484  -6.965  1.00 98.88           C  
ATOM   4798  O   VAL B 311       3.818 -21.938  -7.984  1.00 98.88           O  
ATOM   4799  CG1 VAL B 311       7.477 -22.453  -7.000  1.00 98.88           C  
ATOM   4800  CG2 VAL B 311       6.828 -24.781  -6.301  1.00 98.88           C  
ATOM   4801  N   ALA B 312       4.758 -20.562  -6.582  1.00 98.88           N  
ATOM   4802  CA  ALA B 312       4.316 -19.344  -7.273  1.00 98.88           C  
ATOM   4803  C   ALA B 312       5.297 -18.203  -7.051  1.00 98.88           C  
ATOM   4804  CB  ALA B 312       2.920 -18.953  -6.809  1.00 98.88           C  
ATOM   4805  O   ALA B 312       5.965 -18.141  -6.016  1.00 98.88           O  
ATOM   4806  N   CYS B 313       5.430 -17.328  -8.055  1.00 98.50           N  
ATOM   4807  CA  CYS B 313       6.199 -16.109  -7.855  1.00 98.50           C  
ATOM   4808  C   CYS B 313       5.457 -15.133  -6.949  1.00 98.50           C  
ATOM   4809  CB  CYS B 313       6.504 -15.430  -9.195  1.00 98.50           C  
ATOM   4810  O   CYS B 313       4.227 -15.180  -6.855  1.00 98.50           O  
ATOM   4811  SG  CYS B 313       5.027 -14.898 -10.094  1.00 98.50           S  
ATOM   4812  N   VAL B 314       6.227 -14.336  -6.215  1.00 98.12           N  
ATOM   4813  CA  VAL B 314       5.625 -13.391  -5.281  1.00 98.12           C  
ATOM   4814  C   VAL B 314       6.117 -11.977  -5.582  1.00 98.12           C  
ATOM   4815  CB  VAL B 314       5.941 -13.766  -3.814  1.00 98.12           C  
ATOM   4816  O   VAL B 314       7.316 -11.703  -5.516  1.00 98.12           O  
ATOM   4817  CG1 VAL B 314       5.383 -12.711  -2.857  1.00 98.12           C  
ATOM   4818  CG2 VAL B 314       5.383 -15.141  -3.482  1.00 98.12           C  
ATOM   4819  N   GLY B 315       5.250 -11.133  -5.988  1.00 94.88           N  
ATOM   4820  CA  GLY B 315       5.379  -9.680  -5.973  1.00 94.88           C  
ATOM   4821  C   GLY B 315       4.527  -9.023  -4.906  1.00 94.88           C  
ATOM   4822  O   GLY B 315       4.848  -9.086  -3.719  1.00 94.88           O  
ATOM   4823  N   SER B 316       3.326  -8.578  -5.414  1.00 94.12           N  
ATOM   4824  CA  SER B 316       2.396  -8.016  -4.438  1.00 94.12           C  
ATOM   4825  C   SER B 316       1.534  -9.109  -3.811  1.00 94.12           C  
ATOM   4826  CB  SER B 316       1.504  -6.961  -5.090  1.00 94.12           C  
ATOM   4827  O   SER B 316       0.887  -8.883  -2.787  1.00 94.12           O  
ATOM   4828  OG  SER B 316       0.714  -7.535  -6.117  1.00 94.12           O  
ATOM   4829  N   GLY B 317       1.428 -10.211  -4.461  1.00 96.56           N  
ATOM   4830  CA  GLY B 317       0.910 -11.359  -3.738  1.00 96.56           C  
ATOM   4831  C   GLY B 317      -0.345 -11.938  -4.359  1.00 96.56           C  
ATOM   4832  O   GLY B 317      -0.780 -13.031  -3.988  1.00 96.56           O  
ATOM   4833  N   SER B 318      -0.964 -11.297  -5.367  1.00 96.81           N  
ATOM   4834  CA  SER B 318      -2.264 -11.758  -5.848  1.00 96.81           C  
ATOM   4835  C   SER B 318      -2.158 -13.125  -6.508  1.00 96.81           C  
ATOM   4836  CB  SER B 318      -2.854 -10.750  -6.836  1.00 96.81           C  
ATOM   4837  O   SER B 318      -3.008 -13.992  -6.293  1.00 96.81           O  
ATOM   4838  OG  SER B 318      -1.991 -10.570  -7.945  1.00 96.81           O  
ATOM   4839  N   ASN B 319      -1.086 -13.375  -7.285  1.00 95.62           N  
ATOM   4840  CA  ASN B 319      -0.871 -14.664  -7.949  1.00 95.62           C  
ATOM   4841  C   ASN B 319      -0.609 -15.773  -6.938  1.00 95.62           C  
ATOM   4842  CB  ASN B 319       0.287 -14.562  -8.945  1.00 95.62           C  
ATOM   4843  O   ASN B 319      -1.283 -16.812  -6.957  1.00 95.62           O  
ATOM   4844  CG  ASN B 319       0.788 -15.922  -9.391  1.00 95.62           C  
ATOM   4845  ND2 ASN B 319       2.041 -16.219  -9.078  1.00 95.62           N  
ATOM   4846  OD1 ASN B 319       0.054 -16.688 -10.016  1.00 95.62           O  
ATOM   4847  N   ALA B 320       0.233 -15.539  -6.039  1.00 98.62           N  
ATOM   4848  CA  ALA B 320       0.587 -16.547  -5.035  1.00 98.62           C  
ATOM   4849  C   ALA B 320      -0.608 -16.875  -4.148  1.00 98.62           C  
ATOM   4850  CB  ALA B 320       1.756 -16.047  -4.184  1.00 98.62           C  
ATOM   4851  O   ALA B 320      -0.947 -18.047  -3.969  1.00 98.62           O  
ATOM   4852  N   LEU B 321      -1.297 -15.883  -3.682  1.00 98.56           N  
ATOM   4853  CA  LEU B 321      -2.436 -16.125  -2.807  1.00 98.56           C  
ATOM   4854  C   LEU B 321      -3.564 -16.828  -3.566  1.00 98.56           C  
ATOM   4855  CB  LEU B 321      -2.943 -14.820  -2.195  1.00 98.56           C  
ATOM   4856  O   LEU B 321      -4.316 -17.609  -2.988  1.00 98.56           O  
ATOM   4857  CG  LEU B 321      -2.129 -14.258  -1.029  1.00 98.56           C  
ATOM   4858  CD1 LEU B 321      -2.623 -12.859  -0.665  1.00 98.56           C  
ATOM   4859  CD2 LEU B 321      -2.205 -15.188   0.175  1.00 98.56           C  
ATOM   4860  N   GLY B 322      -3.654 -16.500  -4.824  1.00 98.56           N  
ATOM   4861  CA  GLY B 322      -4.676 -17.141  -5.633  1.00 98.56           C  
ATOM   4862  C   GLY B 322      -4.582 -18.656  -5.625  1.00 98.56           C  
ATOM   4863  O   GLY B 322      -5.598 -19.344  -5.570  1.00 98.56           O  
ATOM   4864  N   ILE B 323      -3.367 -19.141  -5.652  1.00 98.81           N  
ATOM   4865  CA  ILE B 323      -3.217 -20.594  -5.707  1.00 98.81           C  
ATOM   4866  C   ILE B 323      -2.990 -21.141  -4.297  1.00 98.81           C  
ATOM   4867  CB  ILE B 323      -2.055 -21.000  -6.637  1.00 98.81           C  
ATOM   4868  O   ILE B 323      -3.406 -22.250  -3.986  1.00 98.81           O  
ATOM   4869  CG1 ILE B 323      -2.141 -22.500  -6.965  1.00 98.81           C  
ATOM   4870  CG2 ILE B 323      -0.705 -20.656  -6.000  1.00 98.81           C  
ATOM   4871  CD1 ILE B 323      -1.279 -22.922  -8.148  1.00 98.81           C  
ATOM   4872  N   PHE B 324      -2.453 -20.391  -3.363  1.00 98.75           N  
ATOM   4873  CA  PHE B 324      -2.078 -20.859  -2.033  1.00 98.75           C  
ATOM   4874  C   PHE B 324      -3.307 -21.000  -1.143  1.00 98.75           C  
ATOM   4875  CB  PHE B 324      -1.070 -19.906  -1.390  1.00 98.75           C  
ATOM   4876  O   PHE B 324      -3.402 -21.953  -0.355  1.00 98.75           O  
ATOM   4877  CG  PHE B 324       0.313 -20.000  -1.974  1.00 98.75           C  
ATOM   4878  CD1 PHE B 324       0.573 -20.828  -3.055  1.00 98.75           C  
ATOM   4879  CD2 PHE B 324       1.355 -19.250  -1.441  1.00 98.75           C  
ATOM   4880  CE1 PHE B 324       1.854 -20.922  -3.598  1.00 98.75           C  
ATOM   4881  CE2 PHE B 324       2.637 -19.328  -1.979  1.00 98.75           C  
ATOM   4882  CZ  PHE B 324       2.885 -20.156  -3.055  1.00 98.75           C  
ATOM   4883  N   HIS B 325      -4.199 -20.078  -1.241  1.00 98.12           N  
ATOM   4884  CA  HIS B 325      -5.234 -19.906  -0.227  1.00 98.12           C  
ATOM   4885  C   HIS B 325      -6.012 -21.203  -0.007  1.00 98.12           C  
ATOM   4886  CB  HIS B 325      -6.191 -18.781  -0.624  1.00 98.12           C  
ATOM   4887  O   HIS B 325      -6.340 -21.547   1.130  1.00 98.12           O  
ATOM   4888  CG  HIS B 325      -7.191 -18.438   0.436  1.00 98.12           C  
ATOM   4889  CD2 HIS B 325      -8.539 -18.578   0.466  1.00 98.12           C  
ATOM   4890  ND1 HIS B 325      -6.832 -17.875   1.644  1.00 98.12           N  
ATOM   4891  CE1 HIS B 325      -7.922 -17.688   2.373  1.00 98.12           C  
ATOM   4892  NE2 HIS B 325      -8.969 -18.109   1.681  1.00 98.12           N  
ATOM   4893  N   GLU B 326      -6.301 -21.922  -1.048  1.00 98.38           N  
ATOM   4894  CA  GLU B 326      -7.055 -23.172  -0.979  1.00 98.38           C  
ATOM   4895  C   GLU B 326      -6.328 -24.203  -0.135  1.00 98.38           C  
ATOM   4896  CB  GLU B 326      -7.316 -23.719  -2.385  1.00 98.38           C  
ATOM   4897  O   GLU B 326      -6.953 -25.125   0.398  1.00 98.38           O  
ATOM   4898  CG  GLU B 326      -8.062 -25.047  -2.396  1.00 98.38           C  
ATOM   4899  CD  GLU B 326      -9.492 -24.938  -1.894  1.00 98.38           C  
ATOM   4900  OE1 GLU B 326     -10.156 -25.984  -1.722  1.00 98.38           O  
ATOM   4901  OE2 GLU B 326      -9.953 -23.797  -1.670  1.00 98.38           O  
ATOM   4902  N   PHE B 327      -5.035 -24.047   0.054  1.00 98.50           N  
ATOM   4903  CA  PHE B 327      -4.230 -25.094   0.662  1.00 98.50           C  
ATOM   4904  C   PHE B 327      -3.627 -24.625   1.979  1.00 98.50           C  
ATOM   4905  CB  PHE B 327      -3.123 -25.547  -0.294  1.00 98.50           C  
ATOM   4906  O   PHE B 327      -2.820 -25.328   2.586  1.00 98.50           O  
ATOM   4907  CG  PHE B 327      -3.635 -26.156  -1.570  1.00 98.50           C  
ATOM   4908  CD1 PHE B 327      -4.109 -27.469  -1.591  1.00 98.50           C  
ATOM   4909  CD2 PHE B 327      -3.639 -25.438  -2.750  1.00 98.50           C  
ATOM   4910  CE1 PHE B 327      -4.582 -28.031  -2.771  1.00 98.50           C  
ATOM   4911  CE2 PHE B 327      -4.109 -25.984  -3.934  1.00 98.50           C  
ATOM   4912  CZ  PHE B 327      -4.582 -27.297  -3.941  1.00 98.50           C  
ATOM   4913  N   VAL B 328      -3.986 -23.500   2.482  1.00 97.88           N  
ATOM   4914  CA  VAL B 328      -3.311 -22.906   3.635  1.00 97.88           C  
ATOM   4915  C   VAL B 328      -3.521 -23.797   4.863  1.00 97.88           C  
ATOM   4916  CB  VAL B 328      -3.811 -21.484   3.918  1.00 97.88           C  
ATOM   4917  O   VAL B 328      -2.684 -23.828   5.766  1.00 97.88           O  
ATOM   4918  CG1 VAL B 328      -3.309 -20.516   2.848  1.00 97.88           C  
ATOM   4919  CG2 VAL B 328      -5.336 -21.453   3.996  1.00 97.88           C  
ATOM   4920  N   LYS B 329      -4.574 -24.578   4.926  1.00 97.00           N  
ATOM   4921  CA  LYS B 329      -4.844 -25.422   6.086  1.00 97.00           C  
ATOM   4922  C   LYS B 329      -4.352 -26.859   5.855  1.00 97.00           C  
ATOM   4923  CB  LYS B 329      -6.340 -25.438   6.410  1.00 97.00           C  
ATOM   4924  O   LYS B 329      -4.461 -27.703   6.742  1.00 97.00           O  
ATOM   4925  CG  LYS B 329      -6.871 -24.094   6.910  1.00 97.00           C  
ATOM   4926  CD  LYS B 329      -8.352 -24.188   7.242  1.00 97.00           C  
ATOM   4927  CE  LYS B 329      -8.898 -22.844   7.715  1.00 97.00           C  
ATOM   4928  NZ  LYS B 329     -10.352 -22.906   8.023  1.00 97.00           N  
ATOM   4929  N   ASP B 330      -3.934 -27.109   4.660  1.00 97.44           N  
ATOM   4930  CA  ASP B 330      -3.318 -28.391   4.352  1.00 97.44           C  
ATOM   4931  C   ASP B 330      -1.827 -28.391   4.684  1.00 97.44           C  
ATOM   4932  CB  ASP B 330      -3.525 -28.750   2.879  1.00 97.44           C  
ATOM   4933  O   ASP B 330      -0.993 -28.141   3.811  1.00 97.44           O  
ATOM   4934  CG  ASP B 330      -4.980 -29.016   2.531  1.00 97.44           C  
ATOM   4935  OD1 ASP B 330      -5.625 -29.844   3.197  1.00 97.44           O  
ATOM   4936  OD2 ASP B 330      -5.484 -28.375   1.578  1.00 97.44           O  
ATOM   4937  N   GLU B 331      -1.507 -28.797   5.840  1.00 95.56           N
[truncated: 88,858 more chars]
