# Supplementary material for: A pseudoenzyme enables indole biosynthesis in eudicot plants
Source: Nat Chem Biol. 2025 Jun 25;22(1):120–7. doi: 10.1038/s41589-025-01943-y (PMC12727527; doi:10.1038/s41589-025-01943-y)
Supplement: Supplementary file 5 — Peak areas. [file 41589_2025_1943_MOESM5_ESM.xlsx]

## Sheet: Fig. 1C
Source Data File for Figure 1C.
Sample Name	ZmBX1			CoBX1			LgTSA-1			LgTSA-2			AsTSA			AsTSB-like			LgTSB-like			AtTSB-like			PtTSB-like			NbTSB-like			AtINS			Neg ctr
Peak Area DIBOA-Glc	20378	29527	15373	30643	37543	39990	884	2303	1377	979	939	1642	2532	1678	3791	24251	26301	27389	42646	46121	42646	23440	17286	32750	39891	22089	27049	8749	12918	23460	2460	2283	2259	1060	994	1009

## Sheet: Source data for statistics
Source Data for Statistics of Fig.1C
Detailed p-values for one-way ANOVA, multiple comparison tests for Fig. 1C
Tukey's multiple comparisons test	Mean Diff.	95.00% CI of diff.	Below threshold?	Summary	Adjusted P Value
ZmBX1 vs. CoBX1	-14299	-28669 to 70.45	No	ns	0.0519
ZmBX1 vs. LgTSA-1	20238	5868 to 34608	Yes	**	0.0016
ZmBX1 vs. LgTSA-2	20573	6203 to 34942	Yes	**	0.0013
ZmBX1 vs. AsTSA	19092	4723 to 33462	Yes	**	0.0032
ZmBX1 vs. AsTSB-like	-4221	-18591 to 10149	No	ns	0.9939
ZmBX1 vs. LgTSB-like	-22045	-36415 to -7675	Yes	***	0.0005
ZmBX1 vs. AtTSB-like	-2733	-17102 to 11637	No	ns	0.9999
ZmBX1 vs. PtTSB-like	-7917	-22287 to 6453	No	ns	0.6975
ZmBX1 vs. NbTSB-like	6717	-7653 to 21087	No	ns	0.858
ZmBX1 vs. AtINS	19425	5056 to 33795	Yes	**	0.0027
ZmBX1 vs. Neg ctr	20738	6369 to 35108	Yes	**	0.0012
CoBX1 vs. LgTSA-1	34537	20168 to 48907	Yes	****	<0.0001
CoBX1 vs. LgTSA-2	34872	20502 to 49242	Yes	****	<0.0001
CoBX1 vs. AsTSA	33392	19022 to 47761	Yes	****	<0.0001
CoBX1 vs. AsTSB-like	10078	-4291 to 24448	No	ns	0.3692
CoBX1 vs. LgTSB-like	-7746	-22115 to 6624	No	ns	0.7232
CoBX1 vs. AtTSB-like	11567	-2803 to 25936	No	ns	0.2016
CoBX1 vs. PtTSB-like	6382	-7987 to 20752	No	ns	0.8923
CoBX1 vs. NbTSB-like	21016	6647 to 35386	Yes	**	0.001
CoBX1 vs. AtINS	33725	19355 to 48094	Yes	****	<0.0001
CoBX1 vs. Neg ctr	35038	20668 to 49407	Yes	****	<0.0001
LgTSA-1 vs. LgTSA-2	334.7	-14035 to 14704	No	ns	>0.9999
LgTSA-1 vs. AsTSA	-1146	-15515 to 13224	No	ns	>0.9999
LgTSA-1 vs. AsTSB-like	-24459	-38829 to -10089	Yes	***	0.0001
LgTSA-1 vs. LgTSB-like	-42283	-56653 to -27913	Yes	****	<0.0001
LgTSA-1 vs. AtTSB-like	-22971	-37340 to -8601	Yes	***	0.0003
LgTSA-1 vs. PtTSB-like	-28155	-42525 to -13785	Yes	****	<0.0001
LgTSA-1 vs. NbTSB-like	-13521	-27891 to 848.8	No	ns	0.0784
LgTSA-1 vs. AtINS	-812.7	-15182 to 13557	No	ns	>0.9999
LgTSA-1 vs. Neg ctr	500.3	-13869 to 14870	No	ns	>0.9999
LgTSA-2 vs. AsTSA	-1480	-15850 to 12889	No	ns	>0.9999
LgTSA-2 vs. AsTSB-like	-24794	-39163 to -10424	Yes	***	0.0001
LgTSA-2 vs. LgTSB-like	-42618	-56987 to -28248	Yes	****	<0.0001
LgTSA-2 vs. AtTSB-like	-23305	-37675 to -8936	Yes	***	0.0003
LgTSA-2 vs. PtTSB-like	-28490	-42859 to -14120	Yes	****	<0.0001
LgTSA-2 vs. NbTSB-like	-13856	-28225 to 514.1	No	ns	0.0658
LgTSA-2 vs. AtINS	-1147	-15517 to 13222	No	ns	>0.9999
LgTSA-2 vs. Neg ctr	165.7	-14204 to 14535	No	ns	>0.9999
AsTSA vs. AsTSB-like	-23313	-37683 to -8944	Yes	***	0.0003
AsTSA vs. LgTSB-like	-41137	-55507 to -26768	Yes	****	<0.0001
AsTSA vs. AtTSB-like	-21825	-36195 to -7455	Yes	***	0.0006
AsTSA vs. PtTSB-like	-27009	-41379 to -12640	Yes	****	<0.0001
AsTSA vs. NbTSB-like	-12375	-26745 to 1994	No	ns	0.1388
AsTSA vs. AtINS	333	-14037 to 14703	No	ns	>0.9999
AsTSA vs. Neg ctr	1646	-12724 to 16016	No	ns	>0.9999
AsTSB-like vs. LgTSB-like	-17824	-32194 to -3454	Yes	**	0.0069
AsTSB-like vs. AtTSB-like	1488	-12881 to 15858	No	ns	>0.9999
AsTSB-like vs. PtTSB-like	-3696	-18066 to 10674	No	ns	0.998
AsTSB-like vs. NbTSB-like	10938	-3432 to 25308	No	ns	0.264
AsTSB-like vs. AtINS	23646	9277 to 38016	Yes	***	0.0002
AsTSB-like vs. Neg ctr	24959	10590 to 39329	Yes	****	<0.0001
LgTSB-like vs. AtTSB-like	19312	4943 to 33682	Yes	**	0.0028
LgTSB-like vs. PtTSB-like	14128	-241.8 to 28498	No	ns	0.0569
LgTSB-like vs. NbTSB-like	28762	14392 to 43132	Yes	****	<0.0001
LgTSB-like vs. AtINS	41470	27101 to 55840	Yes	****	<0.0001
LgTSB-like vs. Neg ctr	42783	28414 to 57153	Yes	****	<0.0001
AtTSB-like vs. PtTSB-like	-5184	-19554 to 9185	No	ns	0.971
AtTSB-like vs. NbTSB-like	9450	-4920 to 23819	No	ns	0.459
AtTSB-like vs. AtINS	22158	7788 to 36528	Yes	***	0.0005
AtTSB-like vs. Neg ctr	23471	9101 to 37841	Yes	***	0.0002
PtTSB-like vs. NbTSB-like	14634	264.2 to 29004	Yes	*	0.0433
PtTSB-like vs. AtINS	27342	12973 to 41712	Yes	****	<0.0001
PtTSB-like vs. Neg ctr	28655	14286 to 43025	Yes	****	<0.0001
NbTSB-like vs. AtINS	12708	-1661 to 27078	No	ns	0.1181
NbTSB-like vs. Neg ctr	14021	-348.5 to 28391	No	ns	0.0603
AtINS vs. Neg ctr	1313	-13057 to 15683	No	ns	>0.9999
