# Supplementary material for: A pseudoenzyme enables indole biosynthesis in eudicot plants
Source: Nat Chem Biol. 2025 Jun 25;22(1):120–7. doi: 10.1038/s41589-025-01943-y (PMC12727527; doi:10.1038/s41589-025-01943-y)
Supplement: Supplementary file 6 — Peak areas. [file 41589_2025_1943_MOESM6_ESM.xlsx]

## Sheet: Fig.3A
Source Data File for Figure 3A.
	indole
Sample Name	AsTSA			AsTSB-like			AsTSB			AsTSA + AsTSB-like			AsTSA + AsTSB
Peak Area indole	11700	13000	12500	7620	8060	6240	2090	1840	2000	960000	954000	883000	12400	14400	11300

## Sheet: Fig.3B
Source Data File for Figure 3A.
	tryptophan
Sample Name	AsTSA			AsTSB-like			AsTSB			AsTSA + AsTSB-like			AsTSA + AsTSB
Peak Area tryptophan	5830	6450	14000	5130	4710	1200	18900	15000	16500	5880	12700	4610	1780000	1650000	1710000

## Sheet: Fig. 3D
Source Data File for Figure 3D.
	TSA (1) + TSB-like (1) + TSB (x). () = molar ratio.
	indole
x	0			1			3			5			10			20
Peak Area	545427	801738	656510	665603	813834	941900	687522	712344	809760	618933	597901	713562	170124	268170	183887	22303	7246	14413
	TSA (1) + TSB-like (1) + TSB (x). () = molar ratio.
	tryptophan
x	0			1			3			5			10			20
Peak Area	0	0	673	1030302	1031447	1203102	4442349	4298063	5659433	11068631	9659780	13663824	20081596	20579692	27468824	28253734	17375476	22967602
	TSA (1) + TSB (1) + TSB-like (x). () = molar ratio.
	indole
x	0			1			3			5			10			20
Peak Area	1032	3187	5295	714036	693093	796720	864026	955439	858872	963507	1042963	819032	934923	888712	828893	1042479	876013	1073256
	TSA (1) + TSB (1) + TSB-like (x). () = molar ratio.
	tryptophan
x	0			1			3			5			10			20
Peak Area	131384	384031	590053	693974	724585	673789	1903524	1622519	2110867	3108115	3482596	3088051	3890040	4222546	4554626	4692134	5333498	4014895

## Sheet: Fig.3E
Source Data File for Figure 3D.
	HBOA-Glc
Sample Name	AsTSB-like				AsTSB-like + AsTSB				AsTSB				ZmBX1				Neg ctr
Peak Area	1134206	1053786	1111517	971823	650574	526065	696457	522425	4128	3781	4337	4463	889143	817136	1125532	940408	4373	6685	4436	4287
