# Supplementary material for: A pseudoenzyme enables indole biosynthesis in eudicot plants
Source: Nat Chem Biol. 2025 Jun 25;22(1):120–7. doi: 10.1038/s41589-025-01943-y (PMC12727527; doi:10.1038/s41589-025-01943-y)
Supplement: Supplementary file 8 — Peak areas. [file 41589_2025_1943_MOESM8_ESM.xlsx]

## Sheet: Fig.4 E
Source Data for Fig.4E
	indole
Sample Name	TSA			TSA-TSB-like			TSA-TSB			A190E			E386D			A190E E386D
Peak Area	34701	43022	39276	920012	974184	980264	61212	61315	60426	940720	820033	834541	139735	152814	161948	111768	151151	151497
% activity compared to TSA-TSB: (Average peak area sample / Average peak area TSA-TSB sample) x100	3.62165	4.4901	4.09914	96.0193	101.673	102.308	6.38854	6.39929	6.30651	98.1805	85.5847	87.0989	14.5838	15.9488	16.9021	11.6649	15.7752	15.8114
	tryptophan
Sample Name	TSA			TSA-TSB-like			TSA-TSB			A190E			E386D			A190E E386D
Peak Area	7486	6938	8483	5387	5833	6268	5535864	5372223	5607827	113834	111877	116163	13603	13839	17382	75646	77175	80580
% activity compared to TSA-TSB: (Average peak area sample / Average peak area TSA-TSB sample) x100	0.135972	0.126018	0.154082	0.0978511	0.105952	0.113854	100.555	97.5827	101.862	2.06771	2.03217	2.11002	0.247089	0.251376	0.315732	1.37406	1.40183	1.46368

## Sheet: Source data for statistics 4E
Source Data for Statistics of Fig. 4E
Detailed p-values for one-way ANOVA, Brown-Forsythe and Welch, multiple comparison tests for Fig. 4E indole production
Dunnett's multiple comparisons test	Mean Diff.	95.00% CI of diff.	Below threshold?	Summary	Adjusted P Value
TSA vs. TSA-TSB-like	-95.93	-114.6 to -77.24	Yes	**	0.002
TSA vs. TSA-TSB	-2.294	-4.641 to 0.05166	No	ns	0.0522
TSA vs. A190E	-86.22	-123.1 to -49.30	Yes	**	0.0094
TSA vs. E386D	-11.74	-16.24 to -7.247	Yes	**	0.0031
TSA vs. A190E E386D	-10.35	-23.33 to 2.635	No	ns	0.0773
TSA-TSB-like vs. TSA-TSB	93.64	75.08 to 112.2	Yes	**	0.002
TSA-TSB-like vs. A190E	9.712	-18.11 to 37.53	No	ns	0.5336
TSA-TSB-like vs. E386D	84.19	64.62 to 103.8	Yes	**	0.0028
TSA-TSB-like vs. A190E E386D	85.58	73.05 to 98.12	Yes	****	<0.0001
TSA-TSB vs. A190E	-83.92	-120.8 to -47.08	Yes	**	0.0099
TSA-TSB vs. E386D	-9.447	-15.70 to -3.198	Yes	*	0.0223
TSA-TSB vs. A190E E386D	-8.052	-20.83 to 4.721	No	ns	0.1201
A190E vs. E386D	74.48	37.11 to 111.8	Yes	*	0.0129
A190E vs. A190E E386D	75.87	36.88 to 114.9	Yes	*	0.0135
E386D vs. A190E E386D	1.394	-8.193 to 10.98	No	ns	0.9822
Detailed p-values for one-way ANOVA, Brown-Forsythe and Welch, multiple comparison tests for Fig. 4E tryptophan production
Dunnett's multiple comparisons test	Mean Diff.	95.00% CI of diff.	Below threshold?	Summary	Adjusted P Value
TSA vs. TSA-TSB-like	0.03281	-0.02618 to 0.09179	No	ns	0.2204
TSA vs. TSA-TSB	-99.86	-111.6 to -88.11	Yes	***	0.0007
TSA vs. A190E	-1.931	-2.081 to -1.781	Yes	****	<0.0001
TSA vs. E386D	-0.1327	-0.2809 to 0.01545	No	ns	0.0674
TSA vs. A190E E386D	-1.274	-1.532 to -1.017	Yes	**	0.0021
TSA-TSB-like vs. TSA-TSB	-99.89	-111.6 to -88.14	Yes	***	0.0007
TSA-TSB-like vs. A190E	-1.964	-2.177 to -1.751	Yes	***	0.0006
TSA-TSB-like vs. E386D	-0.1655	-0.3760 to 0.04493	No	ns	0.0793
TSA-TSB-like vs. A190E E386D	-1.307	-1.557 to -1.058	Yes	**	0.0019
TSA-TSB vs. A190E	97.93	86.18 to 109.7	Yes	***	0.0007
TSA-TSB vs. E386D	99.73	87.98 to 111.5	Yes	***	0.0007
TSA-TSB vs. A190E E386D	98.59	86.83 to 110.3	Yes	***	0.0007
A190E vs. E386D	1.799	1.635 to 1.962	Yes	****	<0.0001
A190E vs. A190E E386D	0.6568	0.4772 to 0.8363	Yes	***	0.0004
E386D vs. A190E E386D	-1.142	-1.320 to -0.9632	Yes	****	<0.0001

## Sheet: Fig. 4F
Source Data for Fig.4F
	DIBOA-Glc
Sample	TSB-like				A190E				E386D				A190E-E386D				EV
Peak Area	30523	19916	35419	38386	29604	32782	17584	26864	16533	14966	21434	21583	1032	1414	3486	3911	524	384	455	569
